# Supplementary material for: Genie: the first open-source ISO/IEC encoder for genomic data
Source: Commun Biol. 2024 May 9;7:553. doi: 10.1038/s42003-024-06249-8 (PMC11082222; doi:10.1038/s42003-024-06249-8)
Supplement: Supplementary file 4 — Supplementary Data 1 [file 42003_2024_6249_MOESM4_ESM.xls]

## Sheet: Unaligned Simulations
filename	Species	Technology	Record identifier size (Genie-GA)	qv	tool	time_decompress	time_compress	size_compressed_adjusted	size_compressed	mem_avg_comp	mem_25_comp	mem_50_comp	mem_75_comp	mem_avg_decomp	mem_25_decomp	mem_50_decomp	mem_75_decomp	mem_max_comp	mem_max_decomp
Ecoli_R7_NONI.fastq	E. coli	Oxford Nanopore MinION		0	pigz	3.57	16.53	167594148	167594148	5.65424	5.73438	5.75	5.78906	0.868796	0.738281	0.933594	0.933594	5.94922	0.933594
Ecoli_R73.fastq	E. coli	Oxford Nanopore MinION		0	genozip	0.95	1.98	78347231	78347231	326.078	35.0918	459.236	497.79	504.405	498.253	620.541	649.565	516.52	651.086
Ecoli_R73.fastq	E. coli	Oxford Nanopore MinION		0	genie_ll	76.96	188.13	78749120	78749120	1961.76	1916.49	1916.49	2139.77	721.687	453.273	453.273	1135.77	2281.88	1135.77
Ecoli_R73.fastq	E. coli	Oxford Nanopore MinION		0	pigz	2.16	9.9	99297891	99297891	5.52082	5.44922	5.69531	5.69531	0.725781	0.738281	0.738281	0.738281	5.70312	0.738281
ERR1638068_1.fastq	H. sapiens	BGISEQ-500	9826908842	0	pgrc	707.46	6261	12820277725	2993368883	23991	15107.5	28098.7	32259.5	16657.6	4442.82	14366.4	32116.5	45816	32117
ERR1638068_1.fastq	H. sapiens	BGISEQ-500	9826908842	0	genie_ga	4576	43391	14635841417	14635841417	37680	27360.9	41559.8	56381	2805.87	2331.79	2804.52	3249.22	65533.6	4567.81
ERR1638068_1.fastq	H. sapiens	BGISEQ-500	9826908842	0	genozip	1186.45	1924.2	16793339015	16793339015	633.128	629.412	633.047	638.898	626.691	626.791	628.314	628.543	667.078	642.504
ERR1638068_1.fastq	H. sapiens	BGISEQ-500	9826908842	0	genie_ll	6764	8608	17585906167	17585906167	3474.1	2700.92	3457.91	4326.83	2022.16	1369.67	2001.74	2627.57	5422.56	4491.12
ERR1638068_1.fastq	H. sapiens	BGISEQ-500	9826908842	0	dsrc-2	5.78	1909.91	18927320277	18927320277	108.37	103.957	110.098	115.066	15.165	0.571289	1.26074	15.8545	134.93	111.766
ERR1638068_1.fastq	H. sapiens	BGISEQ-500	9826908842	0	pigz	1788.01	4676.2	33094456196	33094456196	5.78763	5.78906	5.78906	5.79883	0.947489	0.91211	0.964844	0.96875	5.8125	0.996094
ERR1638069_1.fastq	H. sapiens	BGISEQ-500	8379481521	0	pgrc	753.34	6965	11249967879	2870486358	20106.5	8778.52	23869.3	29725.3	17469.5	4797.06	13678.1	30378	45030.7	30378
ERR1638069_1.fastq	H. sapiens	BGISEQ-500	8379481521	0	genie_ga	5059	30201	12922574009	12922574009	33878.6	31681.2	39645.4	40144.6	2754.94	2311.63	2774.34	3201.7	62021.1	4563.78
ERR1638069_1.fastq	H. sapiens	BGISEQ-500	8379481521	0	genozip	901.84	1408	15673278779	15673278779	671.787	670.605	676.691	680.317	663.41	664.623	666.855	667.99	689.02	671.199
ERR1638069_1.fastq	H. sapiens	BGISEQ-500	8379481521	0	genie_ll	6086	8328	16445257365	16445257365	3387.56	2566.42	3452.99	4337.3	1999	1415.54	1975.29	2526.9	5418.85	4519.93
ERR1638069_1.fastq	H. sapiens	BGISEQ-500	8379481521	0	dsrc-2	0.6	887.63	17862663249	17862663249	97.8438	95.0215	99.9414	100.072	38.6553	19.5854	38.6553	57.7251	110.609	153.074
ERR1638069_1.fastq	H. sapiens	BGISEQ-500	8379481521	0	pigz	962.86	2799.65	30948904114	30948904114	5.7751	5.76562	5.78516	5.78516	0.961751	0.951172	0.980469	0.980469	5.79297	0.988281
ERR174310_1.fastq	H. sapiens	Illumina HiSeq 2000	2811702804	0	mstcom	3262.72	69585	4356857364	1545154560	87105.3	84257.7	88549.4	88652.5	81855.4	3964.58	117061	118441	104253	118678
ERR174310_1.fastq	H. sapiens	Illumina HiSeq 2000	2811702804	0	pgrc	319.39	3820	4406733535	1595030731	14916.2	10541.5	14705.7	16314.5	7236.24	1530.97	7019.39	13863.6	37385.8	16953.5
ERR174310_1.fastq	H. sapiens	Illumina HiSeq 2000	2811702804	0	genie_ga	1641.51	11773	4701622349	4701622349	15810.7	13895.7	20689.1	21013.6	3296.16	2931.88	3304.73	3699.92	21766.5	4758.27
ERR174310_1.fastq	H. sapiens	Illumina HiSeq 2000	2811702804	0	genozip	423.01	820.37	10580512409	10580512409	918.953	913.223	927.074	927.748	730.199	734.904	734.945	734.953	939.891	737.379
ERR174310_1.fastq	H. sapiens	Illumina HiSeq 2000	2811702804	0	genie_ll	2486.28	4107	10736511079	10736511079	4134.92	3240.28	4170.31	5145.11	2249.02	1607.09	2223.98	2845.64	5873.73	4728.16
ERR174310_1.fastq	H. sapiens	Illumina HiSeq 2000	2811702804	0	dsrc-2	283.39	313.07	11500840586	11500840586	138.499	139.643	139.857	139.925	326.799	327.955	328.371	328.531	169.031	335.996
ERR174310_1.fastq	H. sapiens	Illumina HiSeq 2000	2811702804	0	pigz	483.52	1444.68	17683206086	17683206086	5.77735	5.75977	5.77148	5.81836	0.968805	0.9375	0.966797	1	5.85938	1
ERR174310.chr9_1.fastq	H. sapiens	Illumina HiSeq 2000	107682244	0	genie_ga	85.99	384.32	181112125	181112125	3207.9	1017.46	2523.88	5841.16	2947.23	2500.75	3015.61	3512.89	6480.45	4693.89
ERR174310.chr9_1.fastq	H. sapiens	Illumina HiSeq 2000	107682244	0	genie_ll	131.5	184.98	434060126	434060126	3937.98	3501.02	4083.54	4500.26	2414.47	1147.89	2360.23	3598.67	5833.6	4727.46
ERR174310.chr9_1.fastq	H. sapiens	Illumina HiSeq 2000	107682244	0	genozip	13.57	57.86	443534200	443534200	806.481	820.35	840.937	860.665	580.542	600.237	634.467	643.34	885.699	655.551
ERR174310.chr9_1.fastq	H. sapiens	Illumina HiSeq 2000	107682244	0	dsrc-2	7.69	19.63	481632949	481632949	84.8768	83.3857	85.2754	87.6641	357.792	374.408	380.188	380.396	266.82	444.828
ERR174310.chr9_1.fastq	H. sapiens	Illumina HiSeq 2000	107682244	0	pigz	14.46	61.47	723947821	723947821	5.67721	5.70703	5.72461	5.73828	0.824788	0.826172	0.84375	0.84375	5.78125	0.960938
ERR174310.chr9_1.sub_200k.fastq	H. sapiens	Illumina HiSeq 2000	1430397	0	genozip	0.65	1.97	5575107	5575107	235.893	203.664	314.854	317.909	108.156	81.3086	153.07	153.07	322.203	153.07
ERR174310.chr9_1.sub_200k.fastq	H. sapiens	Illumina HiSeq 2000	1430397	0	genie_ll	4.88	11.78	5802396	5802396	754.203	525.363	770.426	1021.57	366.029	115.178	250.98	634.562	1272.99	1056.48
ERR174310.chr9_1.sub_200k.fastq	H. sapiens	Illumina HiSeq 2000	1430397	0	dsrc-2	0.24	0.35	5940804	5940804	39.291	20.0342	39.291	58.5479	0.519531	0.519531	0.519531	0.519531	77.8047	0.519531
ERR174310.chr9_1.sub_200k.fastq	H. sapiens	Illumina HiSeq 2000	1430397	0	genie_ga	7.81	22.18	6072623	6072623	449.112	201.832	231.887	798.102	220.378	34.1523	107.52	478.963	798.102	580.992
ERR174310.chr9_1.sub_200k.fastq	H. sapiens	Illumina HiSeq 2000	1430397	0	pigz	0.36	1.65	8934614	8934614	4.78437	5.10938	5.10938	5.10938	0.613281	0.550781	0.613281	0.675781	5.10938	0.738281
ERR174310.chr9_1.sub_20k.fastq	H. sapiens	Illumina HiSeq 2000	146793	0	genozip	0.45	1.98	563879	563879	43.8077	18.9297	55.9707	62.1621	23.2982	16.418	32.3203	34.6895	63.0938	37.0586
ERR174310.chr9_1.sub_20k.fastq	H. sapiens	Illumina HiSeq 2000	146793	0	dsrc-2	0.26	0.26	590576	590576	0.773438	0.773438	0.773438	0.773438	0.527344	0.527344	0.527344	0.527344	0.773438	0.527344
ERR174310.chr9_1.sub_20k.fastq	H. sapiens	Illumina HiSeq 2000	146793	0	genie_ll	1.68	2.96	592823	592823	343.411	85.8984	382.871	562.785	198.964	11.3867	59.0625	396.719	562.785	544.898
ERR174310.chr9_1.sub_20k.fastq	H. sapiens	Illumina HiSeq 2000	146793	0	genie_ga	1.89	3.39	649017	649017	285.656	36.3984	151.637	581.605	205.057	12.793	135.715	388.113	581.605	545.137
ERR174310.chr9_1.sub_20k.fastq	H. sapiens	Illumina HiSeq 2000	146793	0	pigz	0.25	0.25	893753	893753	0.738281	0.738281	0.738281	0.738281	0.738281	0.738281	0.738281	0.738281	0.738281	0.738281
ERR174310.chr9_1.sub_2m.fastq	H. sapiens	Illumina HiSeq 2000	18217420	0	genie_ga	22.58	115.31	47099009	47099009	1680.2	687.719	2164.65	2189.69	2494.72	1185.12	2334.36	3845.85	2664.64	4614.85
ERR174310.chr9_1.sub_2m.fastq	H. sapiens	Illumina HiSeq 2000	18217420	0	genozip	1.66	8.09	54932975	54932975	666.9	681.023	723.438	743.871	445.036	339.127	561.484	614.205	746.797	623.809
ERR174310.chr9_1.sub_2m.fastq	H. sapiens	Illumina HiSeq 2000	18217420	0	genie_ll	30.7	38.92	57731778	57731778	3085.89	2123.24	3181.71	4249.28	2247.67	858.706	2301.65	3506.1	4913.18	4486.47
ERR174310.chr9_1.sub_2m.fastq	H. sapiens	Illumina HiSeq 2000	18217420	0	dsrc-2	0.87	5.29	59336240	59336240	101.045	0.265625	0.265625	260.944	316.65	285.695	357	426.277	332.898	435.086
ERR174310.chr9_1.sub_2m.fastq	H. sapiens	Illumina HiSeq 2000	18217420	0	pigz	1.66	15.19	89155563	89155563	5.75435	5.84766	5.85547	5.87891	0.791927	0.742188	0.742188	0.941406	5.87891	0.941406
ERR174310.unmapped_1.fastq	H. sapiens	Illumina HiSeq 2000	302577	0	genie_ga	1.76	3.76	558223	558223	341.927	54.4727	434.613	607.148	231.943	22.335	178.855	467.41	607.148	545.27
ERR174310.unmapped_1.fastq	H. sapiens	Illumina HiSeq 2000	302577	0	genozip	0.7	3.3	575440	575440	44.3392	47.3301	52.7441	55.1729	20.8525	10.6821	20.8525	31.0229	57.4766	41.2031
ERR174310.unmapped_1.fastq	H. sapiens	Illumina HiSeq 2000	302577	0	genie_ll	1.85	3.67	868409	868409	347.553	48.6172	424.051	568.875	210.056	10.4727	44.5703	455.035	568.875	547.363
ERR174310.unmapped_1.fastq	H. sapiens	Illumina HiSeq 2000	302577	0	dsrc-2	0.5	0.5	1045668	1045668	0.775391	0.775391	0.775391	0.775391	0.521485	0.521485	0.521485	0.521485	0.777344	0.523438
ERR174310.unmapped_1.fastq	H. sapiens	Illumina HiSeq 2000	302577	0	pigz	0.49	0.5	1216180	1216180	0.488281	0.488281	0.488281	0.488281	0.613281	0.613281	0.613281	0.613281	0.488281	0.738281
ERR174311_1.fastq	H. sapiens	Illumina HiSeq 2000	2768253433	0	mstcom	3208.17	63427	4286896633	1518643200	86832.7	87019.5	87738.9	87771.5	81020.7	8645.5	115629	116520	102713	116758
ERR174311_1.fastq	H. sapiens	Illumina HiSeq 2000	2768253433	0	pgrc	324.03	5993	4337557750	1569304317	15049.4	8286.61	14346.5	16369.8	7388.01	1631	6933.39	13653.6	36997.3	17010
ERR174311_1.fastq	H. sapiens	Illumina HiSeq 2000	2768253433	0	genie_ga	1349.74	9495	4626721136	4626721136	15359.5	13046.7	20383.8	20696	3241.49	2838.49	3277.93	3694.17	21422.3	4773.15
ERR174311_1.fastq	H. sapiens	Illumina HiSeq 2000	2768253433	0	genozip	413.32	842.11	10385189119	10385189119	904.924	906.457	907.9	910.375	763.566	767.1	767.105	767.105	925.98	779.781
ERR174311_1.fastq	H. sapiens	Illumina HiSeq 2000	2768253433	0	genie_ll	2346.12	3933	10570174687	10570174687	4297.53	3671.33	4369.55	4976.77	2204.57	1624.87	2176.24	2745.21	5882.33	4725.12
ERR174311_1.fastq	H. sapiens	Illumina HiSeq 2000	2768253433	0	dsrc-2	245.78	217.7	11323522078	11323522078	109.246	109.229	109.85	109.963	326.805	327.295	327.811	328.074	127.586	329.344
ERR174311_1.fastq	H. sapiens	Illumina HiSeq 2000	2768253433	0	pigz	432.55	1457.93	17409817318	17409817318	5.72875	5.73047	5.73438	5.73438	0.96277	0.935547	0.964844	0.998047	5.76953	1
ERR174312_1.fastq	H. sapiens	Illumina HiSeq 2000	2877567862	0	mstcom	4056	68960	4443857782	1566289920	90544.4	91079.2	91347.3	91390.1	88340.8	40108.2	120823	121612	107117	121915
ERR174312_1.fastq	H. sapiens	Illumina HiSeq 2000	2877567862	0	pgrc	338.82	5516	4484196312	1606628450	15644.6	12439.5	15439.7	16765	7569.64	1596.35	7114.06	14121	37657.5	17224.9
ERR174312_1.fastq	H. sapiens	Illumina HiSeq 2000	2877567862	0	genie_ga	1392.04	9892	4789660328	4789660328	15994	14141.9	21212.9	21626.4	3300.28	2904.14	3325.81	3733.29	22099	4765.32
ERR174312_1.fastq	H. sapiens	Illumina HiSeq 2000	2877567862	0	genozip	489.26	824.47	10881019727	10881019727	912.063	907.432	914.918	921.287	771.487	777.707	777.713	777.715	930.164	781.32
ERR174312_1.fastq	H. sapiens	Illumina HiSeq 2000	2877567862	0	genie_ll	2468.69	4160	11038728571	11038728571	4160.11	3465.66	4252.72	4895.11	2212.84	1583.53	2194.47	2774.51	5851.14	4724.73
ERR174312_1.fastq	H. sapiens	Illumina HiSeq 2000	2877567862	0	dsrc-2	386.1	511.9	11827537548	11827537548	88.5886	89.2637	89.5684	89.6304	318.979	319.135	319.482	319.781	104.883	320.68
ERR174312_1.fastq	H. sapiens	Illumina HiSeq 2000	2877567862	0	pigz	613.33	1674.84	18184050562	18184050562	5.82862	5.8418	5.84766	5.84766	0.970163	0.939453	0.972656	0.972656	5.875	1.00781
ERR174313_1.fastq	H. sapiens	Illumina HiSeq 2000	2764604443	0	mstcom	3080.12	65146	4292422683	1527818240	86326.2	86379.2	87368	87413.8	79834.3	2303.1	114992	116045	102291	116367
ERR174313_1.fastq	H. sapiens	Illumina HiSeq 2000	2764604443	0	pgrc	343.82	4045	4352895162	1588290719	14182.1	9036.05	14232.1	15899.1	8034.73	1846.44	7086.21	13694.3	37169.1	16864.9
ERR174313_1.fastq	H. sapiens	Illumina HiSeq 2000	2764604443	0	genie_ga	2271.03	13811	4637179040	4637179040	16068.4	16350.6	20429	20625.3	3305.7	2912.41	3335.73	3734.07	22366.8	4773.86
ERR174313_1.fastq	H. sapiens	Illumina HiSeq 2000	2764604443	0	genozip	461.36	812.63	10344626817	10344626817	894.543	897.602	902.18	902.393	756.355	760.301	760.301	760.301	915.148	778.211
ERR174313_1.fastq	H. sapiens	Illumina HiSeq 2000	2764604443	0	genie_ll	2343.98	4070	10525772229	10525772229	4064.12	3157.63	4143.21	5081.36	2242.43	1686.19	2211.06	2778.99	5852.95	4724.72
ERR174313_1.fastq	H. sapiens	Illumina HiSeq 2000	2764604443	0	dsrc-2	361.46	373.62	11275988584	11275988584	91.1651	90.0938	92.5625	92.7402	316.827	317.225	317.652	317.943	107.684	325.754
ERR174313_1.fastq	H. sapiens	Illumina HiSeq 2000	2764604443	0	pigz	457.23	1438.86	17337748930	17337748930	5.78723	5.75781	5.7832	5.83203	0.980621	0.941406	1	1	5.85547	1
ERR174314_1.fastq	H. sapiens	Illumina HiSeq 2000	3138960953	0	mstcom	3146.08	68561	4919666233	1780705280	90543.8	90982.2	91507.2	91549.4	78937.8	346.766	122547	124180	106340	124493
ERR174314_1.fastq	H. sapiens	Illumina HiSeq 2000	3138960953	0	pgrc	424.5	4393	5164954364	2025993411	16014.9	11031.1	15688.5	20865.8	8360.29	2222.33	8558.2	15047.6	35354.2	17494.4
ERR174314_1.fastq	H. sapiens	Illumina HiSeq 2000	3138960953	0	genie_ga	1460.59	10262	5665067389	5665067389	15322.7	9034.38	17177.3	21480.3	3318.84	2890.5	3374.07	3781.52	22317	4773.5
ERR174314_1.fastq	H. sapiens	Illumina HiSeq 2000	3138960953	0	genozip	495.53	892.29	10940649365	10940649365	720.238	719.462	723.68	726.386	747.811	752.688	752.738	752.836	744.57	756.434
ERR174314_1.fastq	H. sapiens	Illumina HiSeq 2000	3138960953	0	genie_ll	2529.78	4159	11273762414	11273762414	4198.75	3384.13	4355.82	5052.06	2224.92	1593.85	2180.9	2825.62	5872.83	4724.22
ERR174314_1.fastq	H. sapiens	Illumina HiSeq 2000	3138960953	0	dsrc-2	400.13	403.7	11990837344	11990837344	87.2274	86.6445	87.0078	90.7446	324.355	325.145	325.424	325.568	106.414	332.262
ERR174314_1.fastq	H. sapiens	Illumina HiSeq 2000	3138960953	0	pigz	593.82	1668.04	18482431781	18482431781	5.82288	5.82031	5.82617	5.8418	0.96753	0.931641	0.96875	0.998047	5.87109	1
ERR174315_1.fastq	H. sapiens	Illumina HiSeq 2000	3000492400	0	mstcom	3123.17	71288	4598096240	1597603840	94238.2	94640.7	95267.2	95309.7	84263.4	348.473	125326	127011	112086	127397
ERR174315_1.fastq	H. sapiens	Illumina HiSeq 2000	3000492400	0	pgrc	388.03	4413	4627987054	1627494654	14534	8542.17	15437.2	17271.7	8924.81	2026.47	9479.5	14559.2	38186.7	17541.3
ERR174315_1.fastq	H. sapiens	Illumina HiSeq 2000	3000492400	0	genie_ga	1709.82	13235	4963824592	4963824592	17013.5	14631.7	22147.9	22659.1	3441.97	3075.7	3464.02	3849.25	23052.4	4771.31
ERR174315_1.fastq	H. sapiens	Illumina HiSeq 2000	3000492400	0	genozip	449.63	867.17	11347918849	11347918849	726.645	720.961	731.105	736.484	719.514	724.441	724.508	724.51	757.848	740.645
ERR174315_1.fastq	H. sapiens	Illumina HiSeq 2000	3000492400	0	genie_ll	2756.6	4529	11556061986	11556061986	4050.61	3193.57	4136.05	5100.22	2273.88	1604.47	2234.48	2899.82	5869.61	4726.93
ERR174315_1.fastq	H. sapiens	Illumina HiSeq 2000	3000492400	0	dsrc-2	391.52	386.11	12372911246	12372911246	82.2687	81.043	81.5273	81.5957	316.415	316.682	317.014	317.193	104.938	325.836
ERR174315_1.fastq	H. sapiens	Illumina HiSeq 2000	3000492400	0	pigz	435.95	1606.07	19026203665	19026203665	5.81128	5.81445	5.81445	5.82617	0.94933	0.929688	0.960938	0.960938	5.84766	0.996094
ERR174316_1.fastq	H. sapiens	Illumina HiSeq 2000	2917843420	0	mstcom	3032.39	68073	4472377820	1554534400	91973.3	92140	92761.6	92811.9	82968.2	348.578	121823	123347	108915	123723
ERR174316_1.fastq	H. sapiens	Illumina HiSeq 2000	2917843420	0	pgrc	380.02	3939	4502251265	1584407845	14794.5	9724.62	15148.6	16752.3	8814.95	2028.38	9566.56	14242.9	38003.3	17334
ERR174316_1.fastq	H. sapiens	Illumina HiSeq 2000	2917843420	0	genie_ga	1328.2	10574	4835558544	4835558544	15904.5	11659.5	21484.3	21997.1	3476.01	3162.17	3508.63	3830.75	22391	4778.28
ERR174316_1.fastq	H. sapiens	Illumina HiSeq 2000	2917843420	0	genozip	411.33	825.49	11058031675	11058031675	907.737	908.328	913.35	913.615	742.485	740.643	749.479	749.818	949.395	767.23
ERR174316_1.fastq	H. sapiens	Illumina HiSeq 2000	2917843420	0	genie_ll	2470.73	4203	11216213702	11216213702	4253.68	3459.23	4319.02	5082.58	2157.91	1617.35	2137.19	2686.12	5852.12	4723.48
ERR174316_1.fastq	H. sapiens	Illumina HiSeq 2000	2917843420	0	dsrc-2	329.17	355.16	12009073863	12009073863	100.546	99.0645	99.1523	103.605	320.383	321.236	321.604	321.791	124.074	328.348
ERR174316_1.fastq	H. sapiens	Illumina HiSeq 2000	2917843420	0	pigz	419.15	1585.85	18468698901	18468698901	5.80345	5.79883	5.81055	5.81055	0.978962	0.964844	0.998047	1	5.83203	1
ERR174317_1.fastq	H. sapiens	Illumina HiSeq 2000	4213108391	0	mstcom	3820	74292	6535786151	2322677760	90753.1	90919.5	91779	91817.7	78119.8	336.541	124069	126599	106745	126809
ERR174317_1.fastq	H. sapiens	Illumina HiSeq 2000	4213108391	0	pgrc	687.46	8558	7153694736	2940586345	17621.7	15207.2	16205.3	25631.9	10332.6	3445.7	11980.8	17590.7	34417.2	19303.2
ERR174317_1.fastq	H. sapiens	Illumina HiSeq 2000	4213108391	0	genozip	396.23	885.65	11019108048	11019108048	721.105	721.801	723.881	725.754	749.65	752.979	753.465	753.66	735.328	757.723
ERR174317_1.fastq	H. sapiens	Illumina HiSeq 2000	4213108391	0	genie_ll	2647.66	4307	11226628029	11226628029	4093.21	3479.66	4154.6	4841.63	2148.68	1500.74	2105.18	2755.22	5844.54	4729.69
ERR174317_1.fastq	H. sapiens	Illumina HiSeq 2000	4213108391	0	dsrc-2	272.17	992.38	11978974630	11978974630	82.8079	82.2744	82.3828	82.4199	308.972	300.385	321.572	321.648	98.4062	322.254
ERR174317_1.fastq	H. sapiens	Illumina HiSeq 2000	4213108391	0	pigz	437.63	1540.8	18356427011	18356427011	5.81595	5.79688	5.81641	5.84375	0.978458	0.939453	0.998047	0.998047	5.86328	1
ERR174318_1.fastq	H. sapiens	Illumina HiSeq 2000	2894347361	0	mstcom	3051.54	66651	4473201761	1578854400	90467.8	90776.2	91381.2	91428.1	81382.6	348.789	119647	121968	107294	122253
ERR174318_1.fastq	H. sapiens	Illumina HiSeq 2000	2894347361	0	pgrc	382.04	4091	4530245248	1635897887	14830.8	9684.28	14992.4	16820.7	8557.04	1982.46	8005.01	14163.1	37654.7	17336.5
ERR174318_1.fastq	H. sapiens	Illumina HiSeq 2000	2894347361	0	genie_ga	1395.06	10630	4844817138	4844817138	15592.6	9664.7	21026	21654.4	3345.65	2973.09	3393.21	3762.79	22287.5	4770.26
ERR174318_1.fastq	H. sapiens	Illumina HiSeq 2000	2894347361	0	genozip	468.13	977.78	10854601625	10854601625	904.417	892.575	908.695	933.699	736.604	739.623	739.791	740.15	946.027	746.352
ERR174318_1.fastq	H. sapiens	Illumina HiSeq 2000	2894347361	0	genie_ll	4684	5107	11050186331	11050186331	4104.54	3473.68	4144.1	4826.78	2579.61	1791.56	2556.6	3368.41	5891.41	4729.04
ERR174318_1.fastq	H. sapiens	Illumina HiSeq 2000	2894347361	0	dsrc-2	273.69	295.29	11831827211	11831827211	107.318	102.432	110.559	110.633	326.47	327.785	328.102	328.338	129.293	332.488
ERR174318_1.fastq	H. sapiens	Illumina HiSeq 2000	2894347361	0	pigz	473.54	1538.57	18195617408	18195617408	5.78821	5.79297	5.79297	5.79297	0.94057	0.914062	0.945312	0.964844	5.80469	1
ERR174319_1.fastq	H. sapiens	Illumina HiSeq 2000	2876805420	0	mstcom	3125.22	69814	4427540780	1550735360	90249.6	90415.9	91278.7	91310.5	83907.2	1954.95	120539	121617	107107	121817
ERR174319_1.fastq	H. sapiens	Illumina HiSeq 2000	2876805420	0	pgrc	317.39	3945	4466443661	1589638241	15075.4	10621	15142.1	16715.2	7584.01	1622.63	7132.32	14090.2	37789.5	17178.9
ERR174319_1.fastq	H. sapiens	Illumina HiSeq 2000	2876805420	0	genie_ga	1390.66	10480	4787627153	4787627153	15482.3	6586.76	21156.2	21634.7	3354.66	2976.07	3385.68	3774.84	22057.9	4781.71
ERR174319_1.fastq	H. sapiens	Illumina HiSeq 2000	2876805420	0	genozip	684.39	1606.76	10886739990	10886739990	733.371	726.24	739.338	742.875	761.968	770.955	771.105	771.486	768.832	779.531
ERR174319_1.fastq	H. sapiens	Illumina HiSeq 2000	2876805420	0	genie_ll	3205.36	4229	11029086339	11029086339	4160.73	2833.09	4355.53	5480.23	2309.16	1677.19	2260.42	2882.39	5879.51	4725.25
ERR174319_1.fastq	H. sapiens	Illumina HiSeq 2000	2876805420	0	dsrc-2	541.8	1366.52	11810630409	11810630409	80.8035	80.9395	80.9883	81.041	306.393	312.418	312.879	313.072	96.8359	313.34
ERR174319_1.fastq	H. sapiens	Illumina HiSeq 2000	2876805420	0	pigz	1076.63	2668.74	18162331809	18162331809	5.79818	5.79883	5.80469	5.80859	0.952728	0.9375	0.9375	0.970703	5.82812	1.00781
ERR174320_1.fastq	H. sapiens	Illumina HiSeq 2000	3038357114	0	mstcom	3364.97	74696	4637476474	1599119360	96055.6	96598.9	96874	96916.9	89045.4	7625.69	127202	128873	113871	129160
ERR174320_1.fastq	H. sapiens	Illumina HiSeq 2000	3038357114	0	pgrc	392.97	5628	4653787630	1615430516	16637.9	12365.1	16351.9	18007.5	8564.31	2040.64	7463.46	14661.2	38173.3	17610.4
ERR174320_1.fastq	H. sapiens	Illumina HiSeq 2000	3038357114	0	genie_ga	1505.92	10664	4993316967	4993316967	16614.7	12557.7	22251	22840.4	3350.92	2966.72	3373.66	3787.51	23363.7	4966.49
ERR174320_1.fastq	H. sapiens	Illumina HiSeq 2000	3038357114	0	genozip	457.69	855.68	11591265971	11591265971	734.425	734.543	739.24	739.48	750.257	754.645	754.812	755.324	747.352	771.305
ERR174320_1.fastq	H. sapiens	Illumina HiSeq 2000	3038357114	0	genie_ll	2495.1	4389	11748560352	11748560352	4185.62	3485.16	4312.18	4895.11	2202.91	1688.14	2194.15	2706.28	5848.99	4724.23
ERR174320_1.fastq	H. sapiens	Illumina HiSeq 2000	3038357114	0	dsrc-2	389.95	414.62	12581039080	12581039080	103.169	96.6055	100.758	111.291	328.188	328.734	328.926	329.215	126.48	332.496
ERR174320_1.fastq	H. sapiens	Illumina HiSeq 2000	3038357114	0	pigz	960.36	2941.58	19344256550	19344256550	5.78735	5.79688	5.82422	5.82812	0.980635	0.974609	0.974609	1.00781	5.83203	1.00781
ERR174321_1.fastq	H. sapiens	Illumina HiSeq 2000	2858692931	0	mstcom	3374.36	67062	4409059651	1550366720	89734.2	90268.7	90537.6	90578.5	84747	16684	119458	120440	106222	120795
ERR174321_1.fastq	H. sapiens	Illumina HiSeq 2000	2858692931	0	pgrc	343.29	5886	4461624710	1602931779	15493.1	12352.8	15260.8	16712	7567.92	1606.65	7136.21	14029.6	37587	17242
ERR174321_1.fastq	H. sapiens	Illumina HiSeq 2000	2858692931	0	genie_ga	1407.66	12332	4771244424	4771244424	13800.9	1810.55	19192.5	21474.2	3428.15	3095.28	3466.77	3825.15	22085.2	4781.78
ERR174321_1.fastq	H. sapiens	Illumina HiSeq 2000	2858692931	0	genozip	516.85	1103.94	10788237433	10788237433	727.358	716.422	739.072	739.438	734.966	743.705	743.842	744.008	756.438	757.625
ERR174321_1.fastq	H. sapiens	Illumina HiSeq 2000	2858692931	0	genie_ll	2730.41	4330	10936710383	10936710383	4007.21	3287.06	4061.12	4895.46	2106.88	1353.7	2060.61	2788.4	5874.79	4725.44
ERR174321_1.fastq	H. sapiens	Illumina HiSeq 2000	2858692931	0	dsrc-2	358.51	791.48	11710839305	11710839305	93.073	85.0742	98.3652	98.5137	321.63	325.959	326.387	326.574	113.855	332.012
ERR174321_1.fastq	H. sapiens	Illumina HiSeq 2000	2858692931	0	pigz	666.13	1909.19	18007907408	18007907408	5.75964	5.71875	5.76953	5.81641	0.955037	0.939453	0.939453	0.972656	5.81641	1.00781
ERR174322_1.fastq	H. sapiens	Illumina HiSeq 2000	2862378185	0	mstcom	2869.77	67692	4401081545	1538703360	90258.8	90899.3	91050.9	91094.5	80317.8	349.016	118809	121031	106737	121258
ERR174322_1.fastq	H. sapiens	Illumina HiSeq 2000	2862378185	0	pgrc	317.28	4841	4432709531	1570331346	15327.6	11791.3	15305.9	16589.9	7523.58	1544.68	7039.52	13963.4	37783.4	17212.6
ERR174322_1.fastq	H. sapiens	Illumina HiSeq 2000	2862378185	0	genie_ga	1423.85	9967	4726583754	4726583754	15919	13835.4	21199	21720.1	3210.63	2773.08	3246.61	3700.27	22015.5	4763.11
ERR174322_1.fastq	H. sapiens	Illumina HiSeq 2000	2862378185	0	genozip	460.96	824.82	10812780051	10812780051	920.806	923.803	924.09	925.141	789.17	795.48	795.559	795.686	944.523	811.238
ERR174322_1.fastq	H. sapiens	Illumina HiSeq 2000	2862378185	0	genie_ll	2559.53	4232	10995087624	10995087624	4114.18	3658.12	4137.57	4657.11	2190.12	1554.39	2161.76	2765.33	5845.92	4726.51
ERR174322_1.fastq	H. sapiens	Illumina HiSeq 2000	2862378185	0	dsrc-2	223.39	652.08	11778528167	11778528167	101.5	101.625	101.713	101.748	323.607	325.48	325.66	325.82	120.727	328.488
ERR174322_1.fastq	H. sapiens	Illumina HiSeq 2000	2862378185	0	pigz	462.88	1485.36	18105457415	18105457415	5.78974	5.81055	5.81055	5.81055	0.981535	0.96875	0.998047	0.998047	5.8125	1.00781
ERR174323_1.fastq	H. sapiens	Illumina HiSeq 2000	2830821080	0	mstcom	3184.92	71568	4359837400	1529016320	87429.4	88166.6	89962.1	90011.9	83143.2	8003.22	118182	119650	105415	119820
ERR174323_1.fastq	H. sapiens	Illumina HiSeq 2000	2830821080	0	pgrc	308.42	4087	4395984940	1565163860	14096.5	8854.75	14554.6	16198.6	7522.15	1674	6994.73	13932.5	37650.9	17030.1
ERR174323_1.fastq	H. sapiens	Illumina HiSeq 2000	2830821080	0	genie_ga	1587.53	12427	4686813426	4686813426	15786.6	13363.9	20927.9	21455.4	3265.1	2875.11	3291.85	3683.71	22342.1	4725.73
ERR174323_1.fastq	H. sapiens	Illumina HiSeq 2000	2830821080	0	genozip	435.99	966.91	10665947185	10665947185	907.459	909.648	912.621	922.777	721.218	726.863	726.912	726.924	940.418	753.926
ERR174323_1.fastq	H. sapiens	Illumina HiSeq 2000	2830821080	0	genie_ll	2341.02	4047	10854494566	10854494566	4203.64	3469.82	4240.12	4924.19	2214.57	1624.53	2194.44	2732.13	5870.04	4728.1
ERR174323_1.fastq	H. sapiens	Illumina HiSeq 2000	2830821080	0	dsrc-2	128.67	346.39	11629057069	11629057069	88.2747	88.0195	88.9043	89.0527	319.41	321.645	321.789	321.92	102.984	327.16
ERR174323_1.fastq	H. sapiens	Illumina HiSeq 2000	2830821080	0	pigz	401.16	1522.56	17873731405	17873731405	5.80986	5.80469	5.81641	5.81641	0.953272	0.933594	0.970704	0.970704	5.82422	0.996094
ERR174324_1.fastq	H. sapiens	Illumina HiSeq 2000	3003456333	0	mstcom	3243.95	73052	4598295373	1594839040	93965.3	93810.4	95376.4	95415.8	86775.2	359.141	125533	127088	112115	127321
ERR174324_1.fastq	H. sapiens	Illumina HiSeq 2000	3003456333	0	pgrc	323.57	4100	4622989914	1619533581	14957.3	9628.36	15555.4	17267.1	7899.04	1728.27	7324.54	14598.7	38415.2	17659.8
ERR174324_1.fastq	H. sapiens	Illumina HiSeq 2000	3003456333	0	genie_ga	1505.56	10864	4958879679	4958879679	16353.4	11195.9	21886.9	22610.9	3288.97	2895.07	3349.9	3727.79	23021.5	4783.74
ERR174324_1.fastq	H. sapiens	Illumina HiSeq 2000	3003456333	0	genozip	450.96	902.47	11379838390	11379838390	933.418	929.711	938.322	942.84	763.067	765.732	765.828	766.111	956.969	786.543
ERR174324_1.fastq	H. sapiens	Illumina HiSeq 2000	3003456333	0	genie_ll	3356.85	4460	11562505357	11562505357	4150.81	3104.41	4228.7	5321.96	2277.62	1537.81	2236.83	2949.38	5883.07	4729.03
ERR174324_1.fastq	H. sapiens	Illumina HiSeq 2000	3003456333	0	dsrc-2	374.1	410.78	12382328721	12382328721	102.211	97.7383	101.906	105.924	325.702	325.926	326.369	326.588	120.734	328.871
ERR174324_1.fastq	H. sapiens	Illumina HiSeq 2000	3003456333	0	pigz	627.58	1777.84	19030708545	19030708545	5.7615	5.75977	5.76367	5.7832	0.970799	0.970703	0.970703	0.970703	5.84766	1.00391
ERR174325_1.fastq	H. sapiens	Illumina HiSeq 2000	2905278126	0	mstcom	3131.52	78646	4445947566	1540669440	86919.8	86131.6	88107.2	88155	82451.8	3026.86	120586	122690	108443	122988
ERR174325_1.fastq	H. sapiens	Illumina HiSeq 2000	2905278126	0	pgrc	333.35	4780	4470369533	1565091407	15594.8	11868.3	15496.1	16842.7	7759.63	1757.62	7103.8	14234.9	38343.9	17420.9
ERR174325_1.fastq	H. sapiens	Illumina HiSeq 2000	2905278126	0	genie_ga	1396.71	10544	4791664209	4791664209	15672.9	6355.86	21303	22011.4	3304.26	2905.69	3348.61	3749.43	22339.4	4760.04
ERR174325_1.fastq	H. sapiens	Illumina HiSeq 2000	2905278126	0	genozip	510.45	984	10964694483	10964694483	911.028	908.01	915.83	917.287	753.401	756.07	756.084	765.098	929.383	801.367
ERR174325_1.fastq	H. sapiens	Illumina HiSeq 2000	2905278126	0	genie_ll	2479.62	4223	11168788587	11168788587	4224.68	3579	4300.55	4907.25	2203.67	1606.72	2175.85	2777.03	5860.99	4724.96
ERR174325_1.fastq	H. sapiens	Illumina HiSeq 2000	2905278126	0	dsrc-2	305.61	576.3	11962527172	11962527172	103.481	104.119	104.25	104.346	323.244	323.678	323.98	324.088	124.676	326.5
ERR174325_1.fastq	H. sapiens	Illumina HiSeq 2000	2905278126	0	pigz	584.03	1715.84	18381230353	18381230353	5.81567	5.82031	5.82422	5.82812	0.932915	0.898438	0.939453	0.939453	5.83203	1.00781
ERR174326_1.fastq	H. sapiens	Illumina HiSeq 2000	2863528734	0	mstcom	3322.25	68370	4383370014	1519841280	89607.5	88844.4	91131.4	91165.1	85186	16022.3	120417	121171	106922	121339
ERR174326_1.fastq	H. sapiens	Illumina HiSeq 2000	2863528734	0	pgrc	347.16	4075	4408274072	1544745338	14064.3	8183	14610.9	16218.6	8481.6	1852.08	7596.55	14090.5	38224.3	17272.4
ERR174326_1.fastq	H. sapiens	Illumina HiSeq 2000	2863528734	0	genie_ga	1429.68	10111	4723010699	4723010699	15924.2	13916.6	21179.1	21748.1	3249.1	2869.88	3266.04	3664.18	22106.2	4739.36
ERR174326_1.fastq	H. sapiens	Illumina HiSeq 2000	2863528734	0	genozip	484.89	1291.07	10816076336	10816076336	1015.03	1009.65	1019.11	1027.42	742.666	749.945	750.008	750.018	1039.91	769.02
ERR174326_1.fastq	H. sapiens	Illumina HiSeq 2000	2863528734	0	genie_ll	2944.61	4366	11004957637	11004957637	4139.98	3502.49	4191	4883.63	2263.65	1692.11	2251.75	2817.2	5896	4699.98
ERR174326_1.fastq	H. sapiens	Illumina HiSeq 2000	2863528734	0	dsrc-2	431.86	987.35	11808153927	11808153927	79.9181	78.875	83.4688	83.5488	311.186	312.521	312.744	313.508	102.949	315.465
ERR174326_1.fastq	H. sapiens	Illumina HiSeq 2000	2863528734	0	pigz	417.29	1533.56	18113339963	18113339963	5.80752	5.82031	5.82031	5.82031	0.93736	0.939453	0.939453	0.939453	5.82812	0.941406
ERR174327_1.fastq	H. sapiens	Illumina HiSeq 2000	2855426043	0	mstcom	3352.17	65006	4381186043	1525760000	89684.6	90028.4	90690.5	90742.3	86246.2	26223	119924	120597	106399	120754
ERR174327_1.fastq	H. sapiens	Illumina HiSeq 2000	2855426043	0	pgrc	370.67	3968	4411174382	1555748339	14420	8904.31	14653.8	16261.7	8643.81	1925.46	9252.87	14015.5	38180.2	17283.4
ERR174327_1.fastq	H. sapiens	Illumina HiSeq 2000	2855426043	0	genie_ga	1417.86	11802	4724201317	4724201317	14078.4	1596.88	19349	21566.8	3304.86	2898.97	3329.21	3740.59	21913.3	4767.07
ERR174327_1.fastq	H. sapiens	Illumina HiSeq 2000	2855426043	0	genozip	485.31	1103.77	10784347570	10784347570	908.426	903.752	911.09	920.029	765.487	770.043	779.078	779.332	929.727	797.578
ERR174327_1.fastq	H. sapiens	Illumina HiSeq 2000	2855426043	0	genie_ll	2468.25	4137	10950622527	10950622527	4238.69	3640.3	4286.6	4900.83	2218.22	1535.05	2196.87	2833.71	5858.73	4729.02
ERR174327_1.fastq	H. sapiens	Illumina HiSeq 2000	2855426043	0	dsrc-2	290.74	257.31	11727172915	11727172915	108.664	105.592	110.482	111.1	322.644	323.133	323.451	323.705	129.273	329.375
ERR174327_1.fastq	H. sapiens	Illumina HiSeq 2000	2855426043	0	pigz	572.56	1972.7	18023527051	18023527051	5.72853	5.70312	5.73047	5.74805	0.951832	0.939453	0.939453	0.939453	5.77734	1.00781
ERR174328_1.fastq	H. sapiens	Illumina HiSeq 2000	2852954157	0	mstcom	3200.61	68076	4378632237	1525678080	89185.3	89598.7	89930.1	89961	81833.1	352.152	118175	120265	106274	120500
ERR174328_1.fastq	H. sapiens	Illumina HiSeq 2000	2852954157	0	pgrc	351.55	3885	4409344137	1556389980	14534.2	9469.87	14723	16334.7	8256.46	1853.19	7175.73	14064.2	38172	17282.8
ERR174328_1.fastq	H. sapiens	Illumina HiSeq 2000	2852954157	0	genie_ga	1352.26	10359	4724381840	4724381840	15551.1	9962.07	20978.7	21619.8	3342.3	2977.13	3369.79	3738.57	21985.2	4735.9
ERR174328_1.fastq	H. sapiens	Illumina HiSeq 2000	2852954157	0	genozip	660.53	1044.5	10737352893	10737352893	914.595	912.373	917.076	919.969	721.024	730.764	730.82	730.875	942.059	738.422
ERR174328_1.fastq	H. sapiens	Illumina HiSeq 2000	2852954157	0	genie_ll	2284.93	4082	10936791961	10936791961	4197.53	2673.83	4446.66	5839.17	2203.51	1649.26	2208.68	2713.15	5877.17	4724.61
ERR174328_1.fastq	H. sapiens	Illumina HiSeq 2000	2852954157	0	dsrc-2	447.39	846.39	11713398251	11713398251	89.5344	89.7715	89.8535	89.9004	313.216	313.707	314.025	314.164	103.609	316.266
ERR174328_1.fastq	H. sapiens	Illumina HiSeq 2000	2852954157	0	pigz	446.4	1514.3	18002527318	18002527318	5.79857	5.8125	5.82422	5.82422	0.960624	0.939453	0.972656	0.972656	5.82812	1.00781
ERR174329_1.fastq	H. sapiens	Illumina HiSeq 2000	2854405951	0	mstcom	3146.71	63644	4371369791	1516963840	89810.6	90640.1	90716.9	90754.6	84020.3	9205.75	119710	120592	106423	120737
ERR174329_1.fastq	H. sapiens	Illumina HiSeq 2000	2854405951	0	pgrc	307.58	3813	4397477855	1543071904	14765.2	10048.8	14848	16363	7635.47	1714.64	7020.62	14054.5	38194	17225.4
ERR174329_1.fastq	H. sapiens	Illumina HiSeq 2000	2854405951	0	genie_ga	1440.53	10295	4716405074	4716405074	15573.5	10161.4	21027.3	21649.6	3301.25	2930.34	3322.3	3713.23	22055.6	4760.21
ERR174329_1.fastq	H. sapiens	Illumina HiSeq 2000	2854405951	0	genozip	413.16	923.75	10771152865	10771152865	720.398	717.297	724.414	730.871	745.382	749.398	749.494	749.621	743.691	753.113
ERR174329_1.fastq	H. sapiens	Illumina HiSeq 2000	2854405951	0	genie_ll	2631.51	4250	10950271228	10950271228	4163.28	3660.11	4184.02	4708.58	2155.63	1441.15	2113.75	2768.51	5860.34	4726.76
ERR174329_1.fastq	H. sapiens	Illumina HiSeq 2000	2854405951	0	dsrc-2	229.91	556.83	11748156712	11748156712	97.2581	96.5938	97.0059	97.0391	322.54	323.707	323.92	324.02	119.84	327.066
ERR174329_1.fastq	H. sapiens	Illumina HiSeq 2000	2854405951	0	pigz	496.93	1581.08	18024709528	18024709528	5.80009	5.80078	5.82422	5.82812	0.955756	0.933594	0.966797	0.966797	5.83594	1
ERR174330_1.fastq	H. sapiens	Illumina HiSeq 2000	2831280646	0	mstcom	3282.16	64864	4343022086	1511741440	88909.2	89138.7	89889.2	89935.5	83566	14978.7	117793	119506	105412	119687
ERR174330_1.fastq	H. sapiens	Illumina HiSeq 2000	2831280646	0	pgrc	323.62	5687	4370698184	1539417538	14723.6	10556.1	14891.8	16298.6	7551.68	1698.8	6996.06	13962.4	38107.6	17228.8
ERR174330_1.fastq	H. sapiens	Illumina HiSeq 2000	2831280646	0	genie_ga	1654.96	12747	4685741072	4685741072	15727.4	13257.2	20855.6	21439.8	3285.29	2902.51	3311.75	3715.26	22083.9	4762.63
ERR174330_1.fastq	H. sapiens	Illumina HiSeq 2000	2831280646	0	genozip	442.82	900.35	10653852481	10653852481	926.223	927.773	931.303	933.314	740.03	743.259	746.529	746.541	938.945	762.695
ERR174330_1.fastq	H. sapiens	Illumina HiSeq 2000	2831280646	0	genie_ll	2398.16	4160	10844837599	10844837599	4166.84	3393.6	4185.97	5100.37	2221.27	1612.99	2221.05	2796.93	5856.34	4724.51
ERR174330_1.fastq	H. sapiens	Illumina HiSeq 2000	2831280646	0	dsrc-2	329.48	462.7	11614591237	11614591237	90.0688	89.4048	89.4512	89.501	324.525	325.768	326.076	326.287	104.875	330.293
ERR174330_1.fastq	H. sapiens	Illumina HiSeq 2000	2831280646	0	pigz	473.78	1455.98	17850311319	17850311319	5.72667	5.70117	5.7207	5.77148	0.973986	0.939453	0.972656	1.00586	5.82812	1.00781
ERR174331_1.fastq	H. sapiens	Illumina HiSeq 2000	2971017460	0	mstcom	3049.15	71178	4547895540	1576878080	92813.6	93679	94485.9	94536	85135.5	348.594	124677	125782	111010	125988
ERR174331_1.fastq	H. sapiens	Illumina HiSeq 2000	2971017460	0	pgrc	378.77	4617	4567753441	1596735981	14246.8	8661.62	15179.8	16885.5	8502.41	1950.65	7370.09	14513.9	38357.9	17514.6
ERR174331_1.fastq	H. sapiens	Illumina HiSeq 2000	2971017460	0	genie_ga	1474.26	10561	4900825793	4900825793	16200.3	10456.3	21823.7	22387.2	3331.51	2890.21	3385.08	3799.29	22636.6	4801.24
ERR174331_1.fastq	H. sapiens	Illumina HiSeq 2000	2971017460	0	genozip	510.88	922.67	11259748151	11259748151	926.825	929.764	930.838	931.098	778.068	776.955	782.402	782.529	936.289	785.852
ERR174331_1.fastq	H. sapiens	Illumina HiSeq 2000	2971017460	0	genie_ll	3446.04	4420	11444494136	11444494136	4153.14	3218.5	4220.87	5125.08	2309.53	1397.6	2165.5	3181.73	5877.6	4729.08
ERR174331_1.fastq	H. sapiens	Illumina HiSeq 2000	2971017460	0	dsrc-2	339.95	590.28	12256729098	12256729098	95.2779	92.7598	97.3145	97.4336	323.203	323.613	323.932	324.115	129.078	331.762
ERR174331_1.fastq	H. sapiens	Illumina HiSeq 2000	2971017460	0	pigz	590.04	1795.66	18837502136	18837502136	5.71709	5.7168	5.72656	5.75977	0.939866	0.931641	0.931641	0.931641	5.8125	1
ERR174332_1.fastq	H. sapiens	Illumina HiSeq 2000	2726333780	0	mstcom	2849.48	58624	4225449300	1499115520	85106.1	85811.5	85993.9	86037.1	75705.8	348.84	112491	114252	100681	114382
ERR174332_1.fastq	H. sapiens	Illumina HiSeq 2000	2726333780	0	pgrc	301.84	3713	4270807542	1544473762	14351	9857.39	14094.5	15587.8	7326.84	1656.65	6925.32	13530.1	37619.5	16956.4
ERR174332_1.fastq	H. sapiens	Illumina HiSeq 2000	2726333780	0	genie_ga	1312.66	9542	4578214811	4578214811	15007.8	11600.2	20144.5	20404.6	3458.66	3041.98	3505.65	3915.42	21059.1	4767.82
ERR174332_1.fastq	H. sapiens	Illumina HiSeq 2000	2726333780	0	genozip	510.34	1032.83	10159118205	10159118205	887.152	888.652	894.889	898.494	712.024	716.098	719.75	719.754	907.258	723.461
ERR174332_1.fastq	H. sapiens	Illumina HiSeq 2000	2726333780	0	genie_ll	2655.07	3960	10342585793	10342585793	4106.49	3452.53	4152.39	4868.61	2121.2	1302.29	2057.55	2820.75	5848.01	4727.5
ERR174332_1.fastq	H. sapiens	Illumina HiSeq 2000	2726333780	0	dsrc-2	259.99	231.98	11086893870	11086893870	104.251	101.855	106.5	106.682	327.395	328.008	328.396	328.584	129.855	331.23
ERR174332_1.fastq	H. sapiens	Illumina HiSeq 2000	2726333780	0	pigz	444.41	1430.32	17028114556	17028114556	5.7628	5.73438	5.78125	5.79492	0.986425	0.941406	1.00781	1.00781	5.85547	1.00781
ERR174333_1.fastq	H. sapiens	Illumina HiSeq 2000	2688458868	0	mstcom	3212.36	57657	4167770228	1479311360	83979.9	84358.3	84753.9	84787.9	79248.4	15448.7	111511	112379	99168.5	112621
ERR174333_1.fastq	H. sapiens	Illumina HiSeq 2000	2688458868	0	pgrc	294.9	3889	4215561012	1527102144	13810	8714.04	13720.9	15262.3	7289.63	1624.46	6857.25	13382.6	37494.7	16844.8
ERR174333_1.fastq	H. sapiens	Illumina HiSeq 2000	2688458868	0	genie_ga	1355.24	10086	4518644537	4518644537	14041.2	1691.53	19718.4	20110.6	3457.12	3086.37	3495.12	3877.24	20778.5	4756.67
ERR174333_1.fastq	H. sapiens	Illumina HiSeq 2000	2688458868	0	genozip	441.71	760.13	10021075394	10021075394	899.851	896.973	902.859	906.816	746.391	745.191	753.92	754.115	923.281	762.66
ERR174333_1.fastq	H. sapiens	Illumina HiSeq 2000	2688458868	0	genie_ll	2362.19	4059	10178809822	10178809822	4052.6	3421.65	4175.92	4894.27	2176.28	1481.97	2160.29	2792.38	5874.1	4726.53
ERR174333_1.fastq	H. sapiens	Illumina HiSeq 2000	2688458868	0	dsrc-2	256.47	225.09	10969279346	10969279346	102.688	102.968	103.162	103.379	322.766	323.379	323.59	323.664	128.391	328.02
ERR174333_1.fastq	H. sapiens	Illumina HiSeq 2000	2688458868	0	pigz	676.65	1726.7	16758103648	16758103648	5.83264	5.83203	5.84375	5.84375	0.977237	0.9375	1.00391	1.00391	5.87109	1.00391
ERR174334_1.fastq	H. sapiens	Illumina HiSeq 2000	2712947142	0	mstcom	3121.22	60307	4200767942	1487820800	84773	85233.4	85507.3	85547.8	78913.8	9010.58	111834	113588	100110	113679
ERR174334_1.fastq	H. sapiens	Illumina HiSeq 2000	2712947142	0	pgrc	297.36	4330	4243910735	1530963593	12896.5	7412.9	13516	15115.2	7300.84	1638.5	6885.49	13454.3	37591.2	16962.7
ERR174334_1.fastq	H. sapiens	Illumina HiSeq 2000	2712947142	0	genie_ga	1291.05	9974	4550168965	4550168965	14470.8	2922.69	19956.9	20307.3	3486.53	3136.04	3535	3887.58	20964.2	4775.08
ERR174334_1.fastq	H. sapiens	Illumina HiSeq 2000	2712947142	0	genozip	427.6	948.64	10117627657	10117627657	888.523	883.83	892.826	896.631	784.777	790.174	790.248	790.252	906.289	792.516
ERR174334_1.fastq	H. sapiens	Illumina HiSeq 2000	2712947142	0	genie_ll	2267.34	4090	10279884621	10279884621	3994.95	3485.48	4009.98	4617.32	2201.05	1591.92	2186	2767.19	5875.01	4708.88
ERR174334_1.fastq	H. sapiens	Illumina HiSeq 2000	2712947142	0	dsrc-2	410.98	695.96	11044128015	11044128015	90.4333	85.3398	94.5	99.0352	299.328	315.93	316.73	316.869	114.387	317.598
ERR174334_1.fastq	H. sapiens	Illumina HiSeq 2000	2712947142	0	pigz	434.09	1387.94	16924135253	16924135253	5.81215	5.80664	5.83008	5.83008	0.963976	0.964844	0.964844	0.96875	5.85156	1.00781
ERR174335_1.fastq	H. sapiens	Illumina HiSeq 2000	2699272727	0	mstcom	3260.26	59888	4187574807	1488302080	83959	84347.6	85057.6	85089.5	79031.3	10330.1	111978	112911	99565.4	113117
ERR174335_1.fastq	H. sapiens	Illumina HiSeq 2000	2699272727	0	pgrc	312.87	3772	4235825051	1536552324	14184.2	9547.65	13911.2	15383.4	7244.83	1637.25	6888.95	13432.2	37525.5	16913.5
ERR174335_1.fastq	H. sapiens	Illumina HiSeq 2000	2699272727	0	genie_ga	1304.59	9682	4539982577	4539982577	14600.4	6785.78	19853.9	20186.8	3403	3016.63	3444.34	3855.53	20987	4761.07
ERR174335_1.fastq	H. sapiens	Illumina HiSeq 2000	2699272727	0	genozip	471.67	920.22	10064255909	10064255909	895.655	897.51	903.884	905.033	760.016	768.457	768.545	768.623	941.629	781.191
ERR174335_1.fastq	H. sapiens	Illumina HiSeq 2000	2699272727	0	genie_ll	2344.78	3809	10220894141	10220894141	4199.39	2646.15	4449.21	5839.11	2246.27	1630.9	2215.21	2822.54	5878.95	4709.17
ERR174335_1.fastq	H. sapiens	Illumina HiSeq 2000	2699272727	0	dsrc-2	329.77	430.5	10961644915	10961644915	87.4146	87.7578	87.9277	87.9492	319.66	320.229	320.365	320.469	102.043	321.281
ERR174335_1.fastq	H. sapiens	Illumina HiSeq 2000	2699272727	0	pigz	536.29	1543.39	16828233218	16828233218	5.81314	5.82031	5.82422	5.83203	0.960612	0.931641	0.964844	0.998047	5.85156	1
ERR174336_1.fastq	H. sapiens	Illumina HiSeq 2000	2745051982	0	mstcom	3531.7	63766	4272890702	1527838720	85069.7	85004.9	86160.7	86179.1	79230	349.113	113475	114785	100921	114885
ERR174336_1.fastq	H. sapiens	Illumina HiSeq 2000	2745051982	0	pgrc	322.95	4540	4325986958	1580934976	13248.9	7632.89	13796.4	15473.1	7303.9	1694.2	6998.34	13611.2	37388.6	17000.8
ERR174336_1.fastq	H. sapiens	Illumina HiSeq 2000	2745051982	0	genie_ga	1810.81	13556	4635390331	4635390331	15594.4	13494.1	20251.7	20486.4	3435.07	3103.38	3458	3807.92	21445	4766.37
ERR174336_1.fastq	H. sapiens	Illumina HiSeq 2000	2745051982	0	genozip	527.87	983.36	10195656814	10195656814	728.291	720.127	734.928	737.287	769.387	767.235	775.881	775.883	748.906	787.336
ERR174336_1.fastq	H. sapiens	Illumina HiSeq 2000	2745051982	0	genie_ll	2750.11	4064	10370234824	10370234824	4085.06	2986.55	4160.91	5360.49	2148.68	1336.67	2036.49	2872.42	5878.73	4727.38
ERR174336_1.fastq	H. sapiens	Illumina HiSeq 2000	2745051982	0	dsrc-2	172.67	349.14	11156865528	11156865528	101.772	98.5293	103.748	109.125	315.436	326.605	326.699	326.76	126.973	333.145
ERR174336_1.fastq	H. sapiens	Illumina HiSeq 2000	2745051982	0	pigz	430.47	1470.72	17072058892	17072058892	5.80735	5.80859	5.81836	5.82227	0.973208	0.964843	0.964843	0.998046	5.86719	1.00781
ERR174337_1.fastq	H. sapiens	Illumina HiSeq 2000	2746179589	0	mstcom	3276.12	59145	4252299269	1506119680	85845.2	86456.6	86612.8	86647.5	82052.7	23578.2	114053	115316	101436	115416
ERR174337_1.fastq	H. sapiens	Illumina HiSeq 2000	2746179589	0	pgrc	303.2	4017	4294530004	1548350415	14297.8	9510.04	14145.7	15693.6	7378.88	1607.76	6942	13598.6	37687.5	16999.9
ERR174337_1.fastq	H. sapiens	Illumina HiSeq 2000	2746179589	0	genie_ga	1365.84	10107	4605230785	4605230785	15094.9	11595.1	20247.3	20631.5	3407.59	3018.93	3433.53	3836.28	21260.6	4814.65
ERR174337_1.fastq	H. sapiens	Illumina HiSeq 2000	2746179589	0	genozip	459.36	855.46	10264818137	10264818137	725.64	721.326	729.873	735.801	720.282	732.111	732.229	732.238	749.52	737.562
ERR174337_1.fastq	H. sapiens	Illumina HiSeq 2000	2746179589	0	genie_ll	2486.09	3897	10422561189	10422561189	4170.87	3151.58	4320.57	5212.22	2094.4	1415.96	2073.61	2709.07	5852.9	4712.45
ERR174337_1.fastq	H. sapiens	Illumina HiSeq 2000	2746179589	0	dsrc-2	377.53	591.31	11199054253	11199054253	86.3516	87.4336	87.5762	87.6094	312.387	313.15	313.367	313.488	100.301	313.875
ERR174337_1.fastq	H. sapiens	Illumina HiSeq 2000	2746179589	0	pigz	541.41	1602.35	17159278499	17159278499	5.80144	5.80859	5.81445	5.82031	0.949127	0.931641	0.931641	0.998047	5.82812	1
ERR174338_1.fastq	H. sapiens	Illumina HiSeq 2000	2740295473	0	mstcom	3295.7	61361	4243261233	1502965760	85251.3	85485	86399.2	86451.8	80861.4	17862.9	113691	114725	101179	114965
ERR174338_1.fastq	H. sapiens	Illumina HiSeq 2000	2740295473	0	pgrc	295.77	3890	4287297676	1547002203	14224.3	9230.19	14113.2	15704.4	7291.21	1628.79	6923.35	13552.6	37643.1	16938.9
ERR174338_1.fastq	H. sapiens	Illumina HiSeq 2000	2740295473	0	genie_ga	1320.76	10409	4593569240	4593569240	14175	1668.23	19937.3	20550.6	3401.73	2982.75	3431.64	3869.21	21118.7	4754.38
ERR174338_1.fastq	H. sapiens	Illumina HiSeq 2000	2740295473	0	genozip	502.39	1055.29	10236802394	10236802394	721.739	714.473	726.594	732.23	755.182	758.348	758.371	758.371	740.871	760.523
ERR174338_1.fastq	H. sapiens	Illumina HiSeq 2000	2740295473	0	genie_ll	2593.03	4015	10395573034	10395573034	4173.66	3670.06	4194.44	4701.7	2148.18	1362.61	2067.06	2839	5856.32	4724.31
ERR174338_1.fastq	H. sapiens	Illumina HiSeq 2000	2740295473	0	dsrc-2	350.64	810.98	11134817918	11134817918	102.949	101.357	105.83	105.863	306.367	313.928	314.105	314.469	128.512	315.074
ERR174338_1.fastq	H. sapiens	Illumina HiSeq 2000	2740295473	0	pigz	417.21	1395.26	17114231348	17114231348	5.81931	5.81641	5.82812	5.82812	0.96578	0.970703	0.970703	0.972656	5.85156	1.00391
ERR174339_1.fastq	H. sapiens	Illumina HiSeq 2000	2691271428	0	mstcom	3249.77	58434	4176757508	1485486080	83871.1	83876.6	84751.6	84786.8	78835.3	11578.7	111554	112484	99156.5	112685
ERR174339_1.fastq	H. sapiens	Illumina HiSeq 2000	2691271428	0	pgrc	332.92	3997	4225403800	1534132372	14170.6	9477.53	13871	15357.5	7756.53	1744.93	6846.01	13402.5	37449.6	16783.4
ERR174339_1.fastq	H. sapiens	Illumina HiSeq 2000	2691271428	0	genie_ga	1272.17	9300	4526159058	4526159058	15039.6	13214.6	19863	20128.2	3424.66	3003.27	3437.18	3860.89	20784.4	4769.07
ERR174339_1.fastq	H. sapiens	Illumina HiSeq 2000	2691271428	0	genozip	461.82	1194.25	10026785962	10026785962	736.628	733.555	741.531	745.535	720.211	732.791	732.895	732.912	763.406	751.598
ERR174339_1.fastq	H. sapiens	Illumina HiSeq 2000	2691271428	0	genie_ll	2184.71	3877	10180933841	10180933841	4229.07	3013.94	4417.72	5400.16	2127.89	1664.3	2113.6	2598.11	5881.34	4684.01
ERR174339_1.fastq	H. sapiens	Illumina HiSeq 2000	2691271428	0	dsrc-2	381.28	881.72	10901489365	10901489365	81.3054	81.8496	81.9062	81.9434	312.817	312.969	313.172	314.977	98.8672	315.199
ERR174339_1.fastq	H. sapiens	Illumina HiSeq 2000	2691271428	0	pigz	635.88	1987.4	16760284094	16760284094	5.81696	5.82031	5.83203	5.83594	0.936465	0.933594	0.933594	0.933594	5.86328	1
ERR174340_1.fastq	H. sapiens	Illumina HiSeq 2000	2143851149	0	mstcom	2106.12	41037	3399817869	1255966720	64740.1	64570	65288.6	65335.6	53948.9	347.785	83855.6	85694.8	75210.5	90841.3
ERR174340_1.fastq	H. sapiens	Illumina HiSeq 2000	2143851149	0	pgrc	273.23	3579.06	3546752876	1402901727	11590.2	7692.25	10705.1	11872.9	6196.16	1348.36	6005.84	11097.1	34369.5	15033.9
ERR174340_1.fastq	H. sapiens	Illumina HiSeq 2000	2143851149	0	genie_ga	939.22	7290	3770840471	3770840471	11788.1	9601.1	15153.1	15883	3258.84	2944.32	3298.22	3610.13	17288.2	4746.75
ERR174340_1.fastq	H. sapiens	Illumina HiSeq 2000	2143851149	0	genozip	327.47	638.53	7535599750	7535599750	981.659	982.846	986.091	987.211	773.589	782.539	782.559	782.799	1002.1	789.512
ERR174340_1.fastq	H. sapiens	Illumina HiSeq 2000	2143851149	0	genie_ll	2015.8	3242.84	7638455583	7638455583	3975.68	3488.02	3989.49	4458.91	2179.11	1387.33	2047.87	2910.01	5880.1	4727.82
ERR174340_1.fastq	H. sapiens	Illumina HiSeq 2000	2143851149	0	dsrc-2	214.14	328.02	8187694838	8187694838	92.6867	89.373	93.8867	93.9434	324.111	325.697	325.916	326.055	112.844	335.066
ERR174340_1.fastq	H. sapiens	Illumina HiSeq 2000	2143851149	0	pigz	336.12	1128	12587529564	12587529564	5.81117	5.8125	5.81641	5.81641	0.965809	0.941406	0.974609	1.00781	5.82031	1.00781
ERR174341_1.fastq	H. sapiens	Illumina HiSeq 2000	2581361080	0	mstcom	2897.33	57498	4014449080	1433088000	79943.1	78583.2	81013.3	81056.2	71979.3	348.184	107250	107250	94370.5	107250
ERR174341_1.fastq	H. sapiens	Illumina HiSeq 2000	2581361080	0	pgrc	311.73	3611	4083108271	1501747191	13571.5	9011.57	13200.4	14625.2	7545.38	1663.64	6635.98	12902.7	36921.8	16526.4
ERR174341_1.fastq	H. sapiens	Illumina HiSeq 2000	2581361080	0	genie_ga	1252.53	9295	4363939725	4363939725	13865.6	5619.53	18817.6	19136.2	3281.45	2911.09	3310.79	3695.36	20031	4753.93
ERR174341_1.fastq	H. sapiens	Illumina HiSeq 2000	2581361080	0	genozip	392.97	866.42	9520653352	9520653352	929.873	929.014	933.034	936.395	766.134	772.836	772.865	772.885	945.297	785.352
ERR174341_1.fastq	H. sapiens	Illumina HiSeq 2000	2581361080	0	genie_ll	2304.14	3676	9685648028	9685648028	4139.81	3531.46	4178.35	4733.41	2193.44	1493.43	2143.27	2829.63	5852.52	4728.89
ERR174341_1.fastq	H. sapiens	Illumina HiSeq 2000	2581361080	0	dsrc-2	166.94	446.18	10374848554	10374848554	102.698	103.723	103.887	103.93	313.242	317.213	317.381	317.47	125.434	319.684
ERR174341_1.fastq	H. sapiens	Illumina HiSeq 2000	2581361080	0	pigz	484.55	1479.67	15947806016	15947806016	5.73747	5.72266	5.74219	5.75391	0.935262	0.933594	0.933594	0.933594	5.79688	1.00781
ERS_ERR174310_1.fastq	H. sapiens	Illumina HiSeq 2000	2808036603	0	mstcom	3649	68947	4352802043	1544765440	87897.1	86853.3	88987.6	89034	85349.7	28376.2	117806	118546	104253	118753
ERS_ERR174310_1.fastq	H. sapiens	Illumina HiSeq 2000	2808036603	0	pgrc	384.32	4136	4403071069	1595034466	14113.1	8931.29	14483.5	16099.3	8542.53	1962.39	9140.06	13863.6	37388.2	17047.4
ERS_ERR174310_1.fastq	H. sapiens	Illumina HiSeq 2000	2808036603	0	genie_ga	1691.21	12230	4698797496	4698797496	15910.3	13911.7	20703.5	21011.5	3266.43	2884.51	3308.41	3680.41	21825.3	4758.07
ERS_ERR174310_1.fastq	H. sapiens	Illumina HiSeq 2000	2808036603	0	genozip	768.61	1296.43	10580552496	10580552496	927.031	925.988	929.52	933.791	729.732	740.965	741	741.043	947.734	748.492
ERS_ERR174310_1.fastq	H. sapiens	Illumina HiSeq 2000	2808036603	0	genie_ll	2689.1	4126	10736511079	10736511079	4094.21	2788.82	4231.04	5371.26	2141.39	1341.68	2043.38	2845.6	5878.66	4726.71
ERS_ERR174310_1.fastq	H. sapiens	Illumina HiSeq 2000	2808036603	0	dsrc-2	578.83	840.26	11500840586	11500840586	85.1436	86.6328	87.2305	87.2871	315.77	318.328	318.68	319.076	108.227	322.531
ERS_ERR174310_1.fastq	H. sapiens	Illumina HiSeq 2000	2808036603	0	pigz	433.63	1586.57	17683206094	17683206094	5.81827	5.80273	5.83594	5.83594	0.967498	0.974609	0.974609	0.974609	5.86719	1.00781
G15511.HCC1143_BL.1.chr9_1.fastq	H. sapiens	Illumina HiSeq 2000	449758890	0	genie_ga	381.34	1793.81	724064978	724064978	5456.71	3333.73	5318.15	8225.58	3368.75	3052.59	3396.82	3767.35	8599.55	4719.54
G15511.HCC1143_BL.1.chr9_1.fastq	H. sapiens	Illumina HiSeq 2000	449758890	0	genozip	96.31	205.33	1915792303	1915792303	847.973	857.984	858.5	858.878	761.878	759.836	768.902	795.345	881.582	807.789
G15511.HCC1143_BL.1.chr9_1.fastq	H. sapiens	Illumina HiSeq 2000	449758890	0	genie_ll	566.73	785.21	1951972991	1951972991	4098.64	3601.93	4178.15	4651.37	2536.72	1515.3	2588.58	3540.62	5854.5	4722.6
G15511.HCC1143_BL.1.chr9_1.fastq	H. sapiens	Illumina HiSeq 2000	449758890	0	dsrc-2	0.51	63.58	2147293980	2147293980	70.9817	71.0508	71.0781	72.0391	0.519531	0.519531	0.519531	0.519531	85.9297	0.519531
G15511.HCC1143_BL.1.chr9_1.fastq	H. sapiens	Illumina HiSeq 2000	449758890	0	pigz	98.28	273	2939433037	2939433037	5.83114	5.80273	5.85742	5.86719	0.93089	0.9375	0.9375	0.939453	5.87109	0.941406
G15511.HCC1143_BL.1.chr9_1.sub_200k.fastq	H. sapiens	Illumina HiSeq 2000	930261	0	genozip	0.65	1.47	5383646	5383646	202.783	8.16797	273.574	341.32	133.682	75.125	188.113	202.328	360.41	202.328
G15511.HCC1143_BL.1.chr9_1.sub_200k.fastq	H. sapiens	Illumina HiSeq 2000	930261	0	genie_ga	7.38	20.04	5584392	5584392	460.506	199.984	220.457	797.324	228.207	34.1523	104.662	580.523	797.324	580.523
G15511.HCC1143_BL.1.chr9_1.sub_200k.fastq	H. sapiens	Illumina HiSeq 2000	930261	0	genie_ll	4.88	10.99	5640990	5640990	785.359	467.492	784.006	1014.88	386.55	111.336	467.578	633.285	1265.01	1043.71
G15511.HCC1143_BL.1.chr9_1.sub_200k.fastq	H. sapiens	Illumina HiSeq 2000	930261	0	dsrc-2	0.26	0.36	5780360	5780360	36.0645	18.4189	36.0645	53.71	0.527344	0.527344	0.527344	0.527344	71.3555	0.527344
G15511.HCC1143_BL.1.chr9_1.sub_200k.fastq	H. sapiens	Illumina HiSeq 2000	930261	0	pigz	0.37	0.87	7962795	7962795	4.48493	5.10938	5.10938	5.10938	0.613281	0.550781	0.613281	0.675781	5.10938	0.738281
G15511.HCC1143_BL.1.chr9_1.sub_20k.fastq	H. sapiens	Illumina HiSeq 2000	96831	0	genozip	0.37	1.37	540286	540286	45.4274	40.293	56.0469	59.4883	23.0742	11.793	23.0742	34.3555	71.3945	45.6367
G15511.HCC1143_BL.1.chr9_1.sub_20k.fastq	H. sapiens	Illumina HiSeq 2000	96831	0	dsrc-2	0.27	0.59	568107	568107	1.52539	0.011719	0.011719	1.52539	0.519531	0.519531	0.519531	0.519531	6.06641	0.519531
G15511.HCC1143_BL.1.chr9_1.sub_20k.fastq	H. sapiens	Illumina HiSeq 2000	96831	0	genie_ll	1.48	2.99	574772	574772	296.886	30.3213	299.465	562.246	220.186	13.9102	116.867	430.625	562.246	544.836
G15511.HCC1143_BL.1.chr9_1.sub_20k.fastq	H. sapiens	Illumina HiSeq 2000	96831	0	genie_ga	1.66	3.16	600367	600367	306.94	43.5703	285.52	581.371	213.295	12.2715	94.1602	440.789	581.371	545.102
G15511.HCC1143_BL.1.chr9_1.sub_20k.fastq	H. sapiens	Illumina HiSeq 2000	96831	0	pigz	0.25	0.25	797023	797023	0.492188	0.492188	0.492188	0.492188	0.488281	0.488281	0.488281	0.488281	0.492188	0.488281
G15511.HCC1143_BL.1.chr9_1.sub_2m.fastq	H. sapiens	Illumina HiSeq 2000	11709690	0	genie_ga	17.35	104.25	41126008	41126008	1315.01	692.031	1302.57	2009.59	2266.78	1045.2	2123.12	3455.25	2024.75	4611
G15511.HCC1143_BL.1.chr9_1.sub_2m.fastq	H. sapiens	Illumina HiSeq 2000	11709690	0	genozip	1.98	6.42	52221582	52221582	663.229	686.182	763.668	773.574	487.855	306.992	604.607	727.973	782.918	729.191
G15511.HCC1143_BL.1.chr9_1.sub_2m.fastq	H. sapiens	Illumina HiSeq 2000	11709690	0	genie_ll	25.48	34.24	56199694	56199694	3090.18	1853.61	3146.71	4358.14	2130.15	712.032	2058.33	3451.2	5002.52	4485.43
G15511.HCC1143_BL.1.chr9_1.sub_2m.fastq	H. sapiens	Illumina HiSeq 2000	11709690	0	dsrc-2	0.29	4.31	57834689	57834689	189.841	25.1924	252.5	321.102	0.519531	0.519531	0.519531	0.519531	331.426	0.519531
G15511.HCC1143_BL.1.chr9_1.sub_2m.fastq	H. sapiens	Illumina HiSeq 2000	11709690	0	pigz	1.47	6.57	79462991	79462991	5.37036	5.42188	5.73047	5.73047	0.7503	0.738281	0.738281	0.738281	5.73047	0.941406
H002.pass_0.fastq	H. sapiens	Oxford Nanopore PromethION		0	genozip	665.73	1786.1	9129383638	9129383638	896.972	897.344	901.676	903.988	766.661	764.844	773.121	773.297	928.047	776.887
H002.pass_0.fastq	H. sapiens	Oxford Nanopore PromethION		0	genie_ll	6906	10652	27569060728	27569060728	3450.64	2802.37	3560.8	4098.66	2273.29	1372.61	2242.14	3167.87	5514.69	4676.44
H002.pass_0.fastq	H. sapiens	Oxford Nanopore PromethION		0	pigz	1068.9	3049.99	31610477213	31610477213	6.20354	6.20703	6.20703	6.20703	1.00082	1.00391	1.00391	1.00391	6.20703	1.00391
MH0001_081026_clean.1.fastq	n/a	Illumina Genome Analyzer IIx	118173336	0	mstcom	262.61	1222.19	216743576	98570240	5515.38	5592.64	5592.64	5599.04	3019.94	3394.15	3827.77	3827.77	6791.1	3827.77
MH0001_081026_clean.1.fastq	n/a	Illumina Genome Analyzer IIx	118173336	0	genie_ga	89.11	354.79	256326359	256326359	2343.94	926.262	2109.39	3559.27	2526.3	2124.17	2487.54	3001.27	5625.46	4452.44
MH0001_081026_clean.1.fastq	n/a	Illumina Genome Analyzer IIx	118173336	0	genie_ll	121.83	146.6	284973577	284973577	3316.6	2566.73	3427.23	4320.83	2050.18	1381.14	1997.68	2625.32	5152.48	4461.16
MH0001_081026_clean.1.fastq	n/a	Illumina Genome Analyzer IIx	118173336	0	genozip	10.96	37.03	290192673	290192673	467.679	487.842	490.288	492.144	546.574	582.629	597.639	598.373	504.914	605.863
MH0001_081026_clean.1.fastq	n/a	Illumina Genome Analyzer IIx	118173336	0	dsrc-2	2.84	23.47	290575550	290575550	67.1872	68.1406	72.6348	72.7539	152.433	159.482	162.881	163.285	94.3516	327.34
MH0001_081026_clean.1.fastq	n/a	Illumina Genome Analyzer IIx	118173336	0	pigz	10.42	40.78	558033352	558033352	5.48185	5.51172	5.53906	5.54688	0.85047	0.845703	0.878906	0.878906	5.61328	0.9375
MH0002_081203_clear.1.fastq	n/a	Illumina Genome Analyzer IIx	39819657	0	mstcom	111.75	400.2	121811337	81991680	4343.21	4431.54	4593.61	4658.18	1137.88	91.8125	1813.59	1941.52	5349.62	1941.52
MH0002_081203_clear.1.fastq	n/a	Illumina Genome Analyzer IIx	39819657	0	pgrc	11.83	80.86	129917561	90097904	408.558	315.91	343.766	537.359	332.403	55.3398	429.961	433.25	1046.11	819.852
MH0002_081203_clear.1.fastq	n/a	Illumina Genome Analyzer IIx	39819657	0	genie_ga	40.67	186.46	138863088	138863088	2108.34	550.75	1428.77	3368.36	2728.93	2318.54	2919.31	3363.35	5346.77	4609.98
MH0002_081203_clear.1.fastq	n/a	Illumina Genome Analyzer IIx	39819657	0	genie_ll	58.42	76.93	168215189	168215189	3641.02	2404.49	3779.34	5186.77	2079.97	1142.9	1929.1	2882.69	5726.98	4582.23
MH0002_081203_clear.1.fastq	n/a	Illumina Genome Analyzer IIx	39819657	0	genozip	4.17	13.87	170058311	170058311	477.141	492.732	523.716	527.289	498.899	485.889	590.949	605.052	535.734	629.168
MH0002_081203_clear.1.fastq	n/a	Illumina Genome Analyzer IIx	39819657	0	dsrc-2	2.42	2.7	170324139	170324139	263.278	249.959	318.535	324.818	360.135	390.064	431.816	436.131	327.914	437.637
MH0002_081203_clear.1.fastq	n/a	Illumina Genome Analyzer IIx	39819657	0	pigz	5.35	23.24	289194682	289194682	5.52063	5.49414	5.63672	5.63672	0.763935	0.738281	0.738281	0.738281	5.64844	0.9375
MH0003_081203.clean.1.fastq	n/a	Illumina Genome Analyzer IIx	43553795	0	mstcom	118.73	370.32	127654915	84101120	4483.68	4284.01	4869.03	4945.38	1346.06	92.1641	2225.05	2225.11	5710.66	2225.11
MH0003_081203.clean.1.fastq	n/a	Illumina Genome Analyzer IIx	43553795	0	pgrc	13.01	106.02	141876025	98322230	445.648	337.438	387.285	575.531	353.928	64.793	460.729	477.488	1108.83	819.652
MH0003_081203.clean.1.fastq	n/a	Illumina Genome Analyzer IIx	43553795	0	genie_ga	46.15	232.48	149189704	149189704	2072.74	590.531	1898.84	2416.58	2675.55	2167.95	2831	3168.45	5567.13	4580.18
MH0003_081203.clean.1.fastq	n/a	Illumina Genome Analyzer IIx	43553795	0	genie_ll	70.6	84.16	179603767	179603767	3671.73	2713.25	3783.42	4943.39	2064.66	1038.05	1685.45	3129.7	5671.57	4582.23
MH0003_081203.clean.1.fastq	n/a	Illumina Genome Analyzer IIx	43553795	0	genozip	4.12	14.59	181391999	181391999	484.56	500.67	528.621	532.564	552.994	563.916	645.473	654.646	541.086	666.867
MH0003_081203.clean.1.fastq	n/a	Illumina Genome Analyzer IIx	43553795	0	dsrc-2	2.32	3.26	181949348	181949348	251.32	163.381	325.457	339.987	364.169	404.357	420.073	426.453	342.227	448.434
MH0003_081203.clean.1.fastq	n/a	Illumina Genome Analyzer IIx	43553795	0	pigz	5.36	25.16	308816437	308816437	5.58053	5.59961	5.69336	5.78711	0.812734	0.740235	0.83789	0.83789	5.78906	0.9375
NA12878_V2.5_Robot_1_R1.fastq	H. sapiens	Illumina HiSeq X Ten	5221800102	0	genozip	1278.16	2034.02	35380456128	35380456128	826.115	820.138	825.303	836.189	866.787	868.98	869.008	869.074	863.609	883.434
NA12878_V2.5_Robot_1_R1.fastq	H. sapiens	Illumina HiSeq X Ten	5221800102	0	genie_ll	7368	14515	38086260255	38086260255	4589.14	4272.65	4717.4	5094.13	2238.57	1264.85	2164.22	3059.07	6238.07	4906.97
NA12878_V2.5_Robot_1_R1.fastq	H. sapiens	Illumina HiSeq X Ten	5221800102	0	dsrc-2	1442.69	1960.06	40966192111	40966192111	63.6129	63.8105	65.25	65.4395	308.728	308.953	309.225	309.549	74.3047	312.836
NA12878_V2.5_Robot_1_R1.fastq	H. sapiens	Illumina HiSeq X Ten	5221800102	0	pigz	2542.58	6423.89	54824473008	54824473008	5.80021	5.79883	5.8125	5.81445	0.989942	0.96875	1.00195	1.00195	5.81641	1.00391
NA12878-Rep-1_S1_L001_1_R1_001.trimmed.fastq	H. sapiens	Illumina NovaSeq 6000	4527675937	0	genie_ga	4486	39200	8206171486	8206171486	41524.6	5924.82	58157.4	59626.3	4113.81	3782.2	4225.04	4585.02	60662.8	5499.88
NA12878-Rep-1_S1_L001_1_R1_001.trimmed.fastq	H. sapiens	Illumina NovaSeq 6000	4527675937	0	genozip	1505.84	2965.87	37007320581	37007320581	848.437	848.748	851.865	857.58	890.722	891.629	891.979	892.969	874.367	911.898
NA12878-Rep-1_S1_L001_1_R1_001.trimmed.fastq	H. sapiens	Illumina NovaSeq 6000	4527675937	0	genie_ll	8616	15374	40140532984	40140532984	4587.09	4254.4	4674.85	5062.41	2277.7	1513.39	2217.7	2948.21	6224.22	4862.92
NA12878-Rep-1_S1_L001_1_R1_001.trimmed.fastq	H. sapiens	Illumina NovaSeq 6000	4527675937	0	dsrc-2	141.25	2600.17	45061885809	45061885809	69.117	67.8594	70.0566	70.7012	179.718	169.392	180.369	191.175	76.1484	317.926
NA12878-Rep-1_S1_L001_1_R1_001.trimmed.fastq	H. sapiens	Illumina NovaSeq 6000	4527675937	0	pigz	2920.36	7394.98	56950552527	56950552527	5.70079	5.69336	5.69531	5.71094	0.95884	0.966797	0.96875	0.96875	5.73438	0.992188
Phix1_NoIndex_L001_R1_001.fastq	Phi X 174	Illumina NovaSeq 6000		0	genozip	6479.37	14402	20702394807	20702394807	799.494	793.701	803.967	807.146	896.107	895.562	895.857	896.119	825.688	914.586
Phix1_NoIndex_L001_R1_001.fastq	Phi X 174	Illumina NovaSeq 6000		0	pigz	8708	17054	129811839978	129811839978	5.59759	5.57617	5.59766	5.61719	0.970002	0.970704	0.996094	0.996094	5.67578	1.00781
Phix1_NoIndex_L001_R1_001.fastq	Phi X 174	Illumina NovaSeq 6000		0	dsrc-2	5.03	25763	164034942134	164034942134	76.6366	78.666	78.9336	79.8516	49.8924	44.749	50.1631	62.8398	83.6992	106.578
SRR1238539.fastq	H. sapiens	Ion Torrent PGM	905725797	0	genozip	316.96	532.85	5226343590	5226343590	650.039	644.129	664.371	665.777	646.275	650.844	651.25	651.961	676.082	655.293
SRR1238539.fastq	H. sapiens	Ion Torrent PGM	905725797	0	pigz	344.62	660.37	7230348828	7230348828	5.67957	5.67188	5.6875	5.70312	0.940479	0.941406	0.941406	0.941406	5.70312	0.941406
SRR1238539.fastq	H. sapiens	Ion Torrent PGM	905725797	0	genie_ll	1870.8	3148.91	8153120375	8153120375	3849.55	2941.76	3876.7	4843.17	2214.4	1587.63	2179.74	2813.66	5616.74	4695.01
SRR1238539.fastq	H. sapiens	Ion Torrent PGM	905725797	0	dsrc-2	0.33	275.21	8840499993	8840499993	73.7983	63.2188	64.5469	87.543	0.011719	0.011719	0.011719	0.011719	92.1641	0.011719
SRR1238539.fastq	H. sapiens	Ion Torrent PGM	905725797	0	genie_ga	1396.51	9653	8877996302	8877996302	21036	15969.6	16754.6	34920.8	3592.42	3208.32	3527.19	3994.55	35068.3	5074.44
SRR1284073.fastq	H. sapiens	PacBio		0	pigz	7.28	26.73	546590979	546590979	6.03224	6.10547	6.10938	6.10938	0.909276	0.941406	0.941406	0.941406	6.10938	0.941406
SRR554369_1.fastq	P. aeruginosa	Illumina Genome Analyzer IIx	16872339	0	pgrc	2.37	17.51	25672559	8800220	110.063	55.8945	136.34	148.211	50.1206	15.6689	28.75	93.2578	279.246	179.547
SRR554369_1.fastq	P. aeruginosa	Illumina Genome Analyzer IIx	16872339	0	mstcom	12.2	128.22	25791379	8919040	2343.8	2179.79	2642.06	2750.01	458.638	30.25	447.643	900.713	3013.73	902.453
SRR554369_1.fastq	P. aeruginosa	Illumina Genome Analyzer IIx	16872339	0	genie_ga	22.17	97.34	26207529	26207529	1660.89	1136.27	1380.95	2512.12	2590.82	1609.1	2830.17	3639.64	2516.1	4139.72
SRR554369_1.fastq	P. aeruginosa	Illumina Genome Analyzer IIx	16872339	0	genie_ll	29.82	45.95	88934267	88934267	3323.25	2001.27	3386.01	4378	1941.57	829.57	1669.31	2586.33	5894.32	4681.39
SRR554369_1.fastq	P. aeruginosa	Illumina Genome Analyzer IIx	16872339	0	genozip	2.5	8.35	93081756	93081756	481.334	491.88	565.916	580.548	500.687	403.977	608.688	662.176	583.52	665.816
SRR554369_1.fastq	P. aeruginosa	Illumina Genome Analyzer IIx	16872339	0	dsrc-2	1.5	2.54	95618752	95618752	243.084	220.279	290.764	323.542	299.933	285.996	383.793	386.666	331.914	392.305
SRR554369_1.fastq	P. aeruginosa	Illumina Genome Analyzer IIx	16872339	0	pigz	3.12	12.77	164460071	164460071	5.41772	5.55273	5.57227	5.57227	0.741769	0.738281	0.738281	0.738281	5.58203	0.9375
SRR870667.fastq	T. cacao	Illumina Genome Analyzer IIx	463193551	0	pgrc	157.31	2390.62	1436600694	973407143	7648.95	4198.02	5766.8	11707.1	4543.22	3003.94	3620.62	7058.9	22840.6	13984.9
SRR870667.fastq	T. cacao	Illumina Genome Analyzer IIx	463193551	0	genozip	137.63	231.04	2872645391	2872645391	911.213	915.184	916.867	917.078	748.39	757.273	757.395	757.765	922.145	759.379
SRR870667.fastq	T. cacao	Illumina Genome Analyzer IIx	463193551	0	genie_ga	511.98	7971	3069117329	3069117329	5879.01	4566.45	4566.45	5977.3	3519.05	3373.8	3692.16	3947.48	12933.6	4764.11
SRR870667.fastq	T. cacao	Illumina Genome Analyzer IIx	463193551	0	genie_ll	817.88	1270.98	3255924624	3255924624	3920.09	2790.75	4068.43	5140.39	2024.09	1236.49	1999.17	2733.22	5695.52	4650.04
SRR870667.fastq	T. cacao	Illumina Genome Analyzer IIx	463193551	0	dsrc-2	3.65	121.32	3353918228	3353918228	69.0293	69.8438	69.918	70.5547	273.534	304.211	305.223	305.223	70.5898	305.41
SRR870667.fastq	T. cacao	Illumina Genome Analyzer IIx	463193551	0	pigz	126.63	552.95	5303482912	5303482912	5.78892	5.79688	5.79688	5.79688	0.935559	0.9375	0.9375	0.9375	5.79688	0.9375
Ecoli_R7_NONI.fastq	E. coli	Oxford Nanopore MinION		1	pigz	6.18	22.3	487747024	487747024	6.3608	6.19922	6.57812	6.57812	0.852148	0.730469	0.925781	0.925781	6.57812	0.925781
Ecoli_R73.fastq	E. coli	Oxford Nanopore MinION		1	genozip	5.59	6.92	216092796	216092796	666.849	709.566	750.719	764.285	795.245	659.733	908.648	962.246	791.512	996.547
Ecoli_R73.fastq	E. coli	Oxford Nanopore MinION		1	genie_ll	97.7	231.75	222519935	222519935	1996.66	1953.31	2005.31	2054.59	1045.58	620.871	1409.86	1410.08	2216.59	1410.08
Ecoli_R73.fastq	E. coli	Oxford Nanopore MinION		1	pigz	3.67	12.91	281976490	281976490	6.23662	6.20312	6.50391	6.51172	0.799554	0.730469	0.730469	0.925781	6.51172	0.925781
ERR1638068_1.fastq	H. sapiens	BGISEQ-500	9826908842	1	pgrc	754.84	6550	12849786569	3022877727	23119.8	13540.3	27360	32106.9	18134	5160.23	14366.4	32116.9	45819.5	32117
ERR1638068_1.fastq	H. sapiens	BGISEQ-500	9826908842	1	genie_ga	4909	34532	38757811138	38757811138	43730.2	40276.2	42327	64187.9	3108.5	2526.07	3078.53	3691.84	65536.2	4676.13
ERR1638068_1.fastq	H. sapiens	BGISEQ-500	9826908842	1	genozip	3183.52	5267.67	40480331653	40480331653	879.92	873.486	885.769	888.156	916.644	900.541	933.854	935.326	999.914	1062.62
ERR1638068_1.fastq	H. sapiens	BGISEQ-500	9826908842	1	genie_ll	6059	9314	41693243970	41693243970	3615.08	2912.44	3644.36	4421.36	2260.71	1890.54	2250.29	2642.55	5424.79	4560.15
ERR1638068_1.fastq	H. sapiens	BGISEQ-500	9826908842	1	dsrc-2	659.89	881.84	45236348361	45236348361	142.05	130.256	145.729	150.396	413.752	413.928	415.691	416.309	169.98	428.543
ERR1638068_1.fastq	H. sapiens	BGISEQ-500	9826908842	1	pigz	2025.69	5399.94	67082192077	67082192077	6.40394	6.41406	6.41406	6.41797	0.965512	0.933593	0.992188	0.996094	6.4375	1
ERR1638069_1.fastq	H. sapiens	BGISEQ-500	8379481521	1	pgrc	658.72	6421	11266511374	2887029853	21887.5	12853.7	25786.9	30060	16349.8	4796.84	13678.1	30360.4	45029	30360.4
ERR1638069_1.fastq	H. sapiens	BGISEQ-500	8379481521	1	genie_ga	8529	38602	35700925182	35700925182	36855.2	37950.7	39554.4	39914.8	3223.71	2786.17	3251.72	3690.81	61943.8	4750.84
ERR1638069_1.fastq	H. sapiens	BGISEQ-500	8379481521	1	genozip	1789.38	5822.08	38230049446	38230049446	713.021	687.513	712.209	743.941	737.862	720.388	762.637	771.955	781.641	789.453
ERR1638069_1.fastq	H. sapiens	BGISEQ-500	8379481521	1	genie_ll	7071	9239	39208987289	39208987289	3428.46	2804.34	3451.79	4123.76	2110.34	1326.02	2107.29	2883	5415.23	4588.98
ERR1638069_1.fastq	H. sapiens	BGISEQ-500	8379481521	1	dsrc-2	586.87	503.88	42655695829	42655695829	330.553	300.045	345.607	356.752	442.231	441.246	444.422	446.592	393.91	462.004
ERR1638069_1.fastq	H. sapiens	BGISEQ-500	8379481521	1	pigz	2963.57	6941.34	62976181809	62976181809	6.37781	6.38867	6.39062	6.39258	0.940872	0.94336	0.94336	0.958985	6.41797	1
ERR174310_1.fastq	H. sapiens	Illumina HiSeq 2000	2811702804	1	pgrc	386.78	6291	4406729069	1595026265	14766	10480.9	14782.6	16261.3	8183.32	1882.46	7147.54	13863.4	37387.6	17002.5
ERR174310_1.fastq	H. sapiens	Illumina HiSeq 2000	2811702804	1	genie_ga	1611.01	10497	18097612049	18097612049	15966.5	13870.7	20726.7	21011.6	3710.26	3330.74	3761.68	4149.16	21726.7	5001.52
ERR174310_1.fastq	H. sapiens	Illumina HiSeq 2000	2811702804	1	genozip	2141.39	3166.29	23109350355	23109350355	1177.74	1162.15	1179.16	1193.12	1130.77	1091.6	1157.7	1160.46	1211.06	1173.38
ERR174310_1.fastq	H. sapiens	Illumina HiSeq 2000	2811702804	1	genie_ll	2435.2	4731	24158448278	24158448278	4308.07	3510.94	4421.83	4925.49	2535.8	1887.93	2532.62	3222.64	5851	4832.38
ERR174310_1.fastq	H. sapiens	Illumina HiSeq 2000	2811702804	1	dsrc-2	397.58	749.1	25988428143	25988428143	181.05	172.107	190.82	191.436	427.953	424.885	432.486	436.596	207.352	450.012
ERR174310_1.fastq	H. sapiens	Illumina HiSeq 2000	2811702804	1	pigz	630.51	2050.66	36693653215	36693653215	6.3433	6.34961	6.35352	6.375	0.930287	0.927735	0.927735	0.960938	6.42578	0.992188
ERR174310.chr9_1.fastq	H. sapiens	Illumina HiSeq 2000	107682244	1	genie_ga	78.28	399.66	712112678	712112678	2780.9	890.605	2112.06	4321.66	3381.56	2852.92	3480.65	4192.89	6280.34	4907.37
ERR174310.chr9_1.fastq	H. sapiens	Illumina HiSeq 2000	107682244	1	genozip	54.56	112.01	942984589	942984589	1070.57	1090.97	1111.08	1130.01	775.737	805.826	823.531	829.252	1159.4	859.062
ERR174310.chr9_1.fastq	H. sapiens	Illumina HiSeq 2000	107682244	1	genie_ll	104.17	198.39	966298929	966298929	4131.3	2752.84	4432.28	5374.91	2569.17	1550.98	2454.3	3753.57	5853.63	4831.89
ERR174310.chr9_1.fastq	H. sapiens	Illumina HiSeq 2000	107682244	1	dsrc-2	9.55	15.27	1050983934	1050983934	221.392	176.447	225.277	283.428	381.919	363.82	407.447	424.256	389.734	440.688
ERR174310.chr9_1.fastq	H. sapiens	Illumina HiSeq 2000	107682244	1	pigz	26.13	87.15	1457277712	1457277712	5.83883	5.93945	6.00195	6.0625	0.884951	0.89209	0.927735	0.927735	6.10938	0.957031
ERR174310.chr9_1.sub_200k.fastq	H. sapiens	Illumina HiSeq 2000	1430397	1	genozip	1.15	2.66	11575719	11575719	351.189	346.5	410.016	436.812	165.555	112.072	152.066	254.779	440.832	267.82
ERR174310.chr9_1.sub_200k.fastq	H. sapiens	Illumina HiSeq 2000	1430397	1	genie_ll	5.55	13.39	11982341	11982341	681.8	270.523	766.895	782.44	446.84	125.611	557.176	646.684	1274.45	1126.84
ERR174310.chr9_1.sub_200k.fastq	H. sapiens	Illumina HiSeq 2000	1430397	1	genie_ga	8.3	22.65	12223401	12223401	504.339	204.434	300.857	799.82	279.486	47.8281	137.914	592.812	799.82	592.812
ERR174310.chr9_1.sub_200k.fastq	H. sapiens	Illumina HiSeq 2000	1430397	1	dsrc-2	0.34	0.76	12496906	12496906	22.6699	0.011719	0.138672	31.5283	56.2109	28.3652	56.2109	84.0566	93.7695	111.902
ERR174310.chr9_1.sub_200k.fastq	H. sapiens	Illumina HiSeq 2000	1430397	1	pigz	0.45	1.16	17436910	17436910	4.61445	5.10156	5.10156	5.10156	0.563802	0.480469	0.730469	0.730469	5.10156	0.730469
ERR174310.chr9_1.sub_20k.fastq	H. sapiens	Illumina HiSeq 2000	146793	1	genozip	0.76	2.25	1137142	1137142	53.7552	54.8594	59.6914	61.9609	34.5658	35.8652	38.9922	42.6963	72.1641	50.1406
ERR174310.chr9_1.sub_20k.fastq	H. sapiens	Illumina HiSeq 2000	146793	1	genie_ll	1.65	3.16	1217688	1217688	337.85	29.9258	489.529	562.957	256.226	15.0625	214.953	535.027	562.957	546.18
ERR174310.chr9_1.sub_20k.fastq	H. sapiens	Illumina HiSeq 2000	146793	1	dsrc-2	0.24	0.43	1239312	1239312	8.07812	4.42773	8.07812	11.7285	0.527344	0.527344	0.527344	0.527344	15.3789	0.527344
ERR174310.chr9_1.sub_20k.fastq	H. sapiens	Illumina HiSeq 2000	146793	1	genie_ga	1.66	3.37	1273824	1273824	304.876	42.416	286.594	582.539	231.124	17.9219	124.234	501.93	582.539	546.422
ERR174310.chr9_1.sub_20k.fastq	H. sapiens	Illumina HiSeq 2000	146793	1	pigz	0.29	0.37	1731727	1731727	2.66797	1.46094	2.66797	3.875	0.230469	0.230469	0.230469	0.230469	5.08203	0.230469
ERR174310.chr9_1.sub_2m.fastq	H. sapiens	Illumina HiSeq 2000	18217420	1	genie_ga	18.95	125.72	111779734	111779734	1018.28	473.363	1051.08	1632.12	2558.37	1207.11	2370.45	4157.7	1632.89	4738.27
ERR174310.chr9_1.sub_2m.fastq	H. sapiens	Illumina HiSeq 2000	18217420	1	genozip	6.3	13.33	115593564	115593564	923.383	941.303	1003.13	1016.99	776.027	611.977	983.855	1041.3	1018.43	1056.18
ERR174310.chr9_1.sub_2m.fastq	H. sapiens	Illumina HiSeq 2000	18217420	1	genie_ll	26.17	37.63	122673518	122673518	3087.86	1847.9	3196.3	4522.05	2286.75	788.928	2251.57	3598.93	5143.42	4554.54
ERR174310.chr9_1.sub_2m.fastq	H. sapiens	Illumina HiSeq 2000	18217420	1	dsrc-2	1.28	1.46	128399621	128399621	296.142	259.48	365.195	367.656	301.835	316.562	342.035	354.348	368.012	358.785
ERR174310.chr9_1.sub_2m.fastq	H. sapiens	Illumina HiSeq 2000	18217420	1	pigz	2.55	9.17	178245759	178245759	5.84562	5.67578	5.92969	6.25	0.741699	0.730469	0.730469	0.730469	6.25	0.925781
ERR174310.unmapped_1.fastq	H. sapiens	Illumina HiSeq 2000	302577	1	genozip	0.92	8.03	1182354	1182354	48.0841	52.2061	56.3691	56.5786	27.1712	19	37.4863	40.5	69.4453	45.3516
ERR174310.unmapped_1.fastq	H. sapiens	Illumina HiSeq 2000	302577	1	genie_ga	1.86	6.52	1229160	1229160	368.669	70.207	572.469	613.312	253.746	24.4961	216.652	546.777	613.312	546.895
ERR174310.unmapped_1.fastq	H. sapiens	Illumina HiSeq 2000	302577	1	genie_ll	2.04	4.94	1545096	1545096	340.852	42.625	548.488	570.707	246.861	14.5156	152.711	548.73	570.707	548.75
ERR174310.unmapped_1.fastq	H. sapiens	Illumina HiSeq 2000	302577	1	dsrc-2	0.55	4.7	1762867	1762867	1.2957	0.394531	0.394531	0.521485	0.519531	0.519531	0.519531	0.519531	8.76953	0.519531
ERR174310.unmapped_1.fastq	H. sapiens	Illumina HiSeq 2000	302577	1	pigz	0.49	4.39	2162422	2162422	0.242188	0.242188	0.242188	0.242188	0.242188	0.242188	0.242188	0.242188	0.253906	0.253906
ERR174311_1.fastq	H. sapiens	Illumina HiSeq 2000	2768253433	1	mstcom	3484.28	73270	4286149113	1517895680	86089.5	83207.3	87738.8	87762.3	83877.5	30246.3	115881	116761	102713	116983
ERR174311_1.fastq	H. sapiens	Illumina HiSeq 2000	2768253433	1	pgrc	306.99	4000	4337615263	1569361830	13971.9	8804.54	14228.5	15830.5	7273.71	1527.31	6934.45	13653.7	37289.1	16860.6
ERR174311_1.fastq	H. sapiens	Illumina HiSeq 2000	2768253433	1	genie_ga	1621.2	15048	17765591180	17765591180	12675.1	492.621	16684.1	20695.3	3640.41	3243.84	3685.47	4065.5	21374	5091.59
ERR174311_1.fastq	H. sapiens	Illumina HiSeq 2000	2768253433	1	genozip	1511.64	2536.87	22672592358	22672592358	1191.21	1188.51	1199.28	1206.11	1043.2	1028.88	1039.62	1080.09	1243.21	1107.64
ERR174311_1.fastq	H. sapiens	Illumina HiSeq 2000	2768253433	1	genie_ll	2415.06	4608	23734252814	23734252814	4328.46	2877.84	4621.74	5867.13	2540.37	2015.08	2543.97	3032.88	5877.73	4833.31
ERR174311_1.fastq	H. sapiens	Illumina HiSeq 2000	2768253433	1	dsrc-2	533.11	1182.86	25535430065	25535430065	138.114	126.488	147.057	147.85	391.917	404.177	415.799	416.393	157.539	424.715
ERR174311_1.fastq	H. sapiens	Illumina HiSeq 2000	2768253433	1	pigz	1007.54	2704.91	36059271067	36059271067	6.24865	6.16016	6.23438	6.29102	0.951425	0.923828	0.957031	0.990235	6.42188	0.992188
ERR174312_1.fastq	H. sapiens	Illumina HiSeq 2000	2877567862	1	mstcom	3614	73453	4443786102	1566218240	90044.7	90554.1	91355.4	91410.5	85605	15668.1	120671	121629	107117	121914
ERR174312_1.fastq	H. sapiens	Illumina HiSeq 2000	2877567862	1	pgrc	390.23	6950	4484312919	1606745057	14794.9	10803.4	15198.6	16603.1	8234.74	1928.73	7173.94	14121.2	37648.7	17211.9
ERR174312_1.fastq	H. sapiens	Illumina HiSeq 2000	2877567862	1	genie_ga	1933.14	15266	18737264803	18737264803	14192.6	1993.11	17462.8	21499.6	3608.92	3110.95	3657.86	4183.74	22044.6	5006.35
ERR174312_1.fastq	H. sapiens	Illumina HiSeq 2000	2877567862	1	genozip	1302.4	2112.47	23962389694	23962389694	1198.18	1195.2	1205.38	1205.99	1193.95	1200.63	1210.79	1211.12	1246.34	1232.08
ERR174312_1.fastq	H. sapiens	Illumina HiSeq 2000	2877567862	1	genie_ll	2647.24	5314	25013659090	25013659090	3973.73	3291.39	3981.08	4861.35	2496.1	1830.47	2468.25	3169.53	5852.32	4843.06
ERR174312_1.fastq	H. sapiens	Illumina HiSeq 2000	2877567862	1	dsrc-2	490.37	1029.82	26931756861	26931756861	166.536	170.793	170.959	171.221	422.747	428.773	429.982	431.604	184.727	438.582
ERR174312_1.fastq	H. sapiens	Illumina HiSeq 2000	2877567862	1	pigz	661.49	1983.86	37969836985	37969836985	6.37673	6.37305	6.39648	6.40625	0.947989	0.916015	0.949218	0.982422	6.41406	0.984375
ERR174313_1.fastq	H. sapiens	Illumina HiSeq 2000	2764604443	1	mstcom	3284.9	74628	4292617243	1528012800	85096.5	82625.5	87368	87388.1	79175.3	349.23	115059	116161	102291	116494
ERR174313_1.fastq	H. sapiens	Illumina HiSeq 2000	2764604443	1	pgrc	312.85	4055	4353001259	1588396816	13909.8	8704.47	14179	15821.7	7327.19	1541.43	6962.24	13694.4	37168.3	16974.9
ERR174313_1.fastq	H. sapiens	Illumina HiSeq 2000	2764604443	1	genie_ga	1799.59	13318	18257172810	18257172810	13314.6	1865.91	18436.7	20625	3618.99	3051.9	3622.8	4244.44	21348	4993.69
ERR174313_1.fastq	H. sapiens	Illumina HiSeq 2000	2764604443	1	genozip	1462.81	3167.79	23131747781	23131747781	1217.57	1218.67	1223.21	1235.96	976.245	946.369	979.02	1011.37	1291.89	1022.49
ERR174313_1.fastq	H. sapiens	Illumina HiSeq 2000	2764604443	1	genie_ll	2553.12	5341	24172702924	24172702924	4445.73	3384.28	4802.84	5746.42	2537.9	1874.22	2526.41	3193.47	5873.09	4849.9
ERR174313_1.fastq	H. sapiens	Illumina HiSeq 2000	2764604443	1	dsrc-2	340.48	276.71	26012951716	26012951716	353.88	361.711	364.436	366.123	446.618	443.02	454.398	457.385	390.637	464.395
ERR174313_1.fastq	H. sapiens	Illumina HiSeq 2000	2764604443	1	pigz	1607.31	3325.4	36582451202	36582451202	6.36283	6.34766	6.36914	6.4043	0.959785	0.923828	0.990235	0.990235	6.42188	0.992188
ERR174314_1.fastq	H. sapiens	Illumina HiSeq 2000	3138960953	1	mstcom	3934	71830	4919993913	1781032960	90767.2	90824.3	91509.5	91524.6	85855.9	348.004	123298	124192	106340	124403
ERR174314_1.fastq	H. sapiens	Illumina HiSeq 2000	3138960953	1	pgrc	426.12	4620	5165047259	2026086306	15630.4	10314.7	15541.2	20259.2	7957.02	2149.31	8558.17	15047.4	35357.4	17384.3
ERR174314_1.fastq	H. sapiens	Illumina HiSeq 2000	3138960953	1	genie_ga	1984.68	13699	19573325034	19573325034	13629.1	7709.38	16434.3	21409.2	3636.72	3113.55	3645.93	4233.7	22093.4	5091.36
ERR174314_1.fastq	H. sapiens	Illumina HiSeq 2000	3138960953	1	genozip	1638.35	2985.41	23770365521	23770365521	1014.3	1005.37	1014.8	1030.95	1005.95	993.402	1003.74	1050.31	1066.24	1090.42
ERR174314_1.fastq	H. sapiens	Illumina HiSeq 2000	3138960953	1	genie_ll	2717.55	5739	25164443154	25164443154	3812.52	3282.66	3835.41	4452.59	2397.07	1773.47	2388.64	3046.03	5875.17	4832.42
ERR174314_1.fastq	H. sapiens	Illumina HiSeq 2000	3138960953	1	dsrc-2	712.95	1635.57	26881006942	26881006942	145.957	141.514	152.131	152.512	410.182	417.936	420.254	420.777	166.059	430.715
ERR174314_1.fastq	H. sapiens	Illumina HiSeq 2000	3138960953	1	pigz	1581.51	2973.85	38066789694	38066789694	6.37988	6.38281	6.38477	6.4082	0.935798	0.917968	0.925781	0.955078	6.41016	0.984375
ERR174315_1.fastq	H. sapiens	Illumina HiSeq 2000	3000492400	1	mstcom	3787	80954	4597420400	1596928000	90841.8	91360.4	91512.5	91535.7	92454.4	44500.5	126090	127006	112086	127277
ERR174315_1.fastq	H. sapiens	Illumina HiSeq 2000	3000492400	1	pgrc	325.32	4312	4628142341	1627649941	14640	9094.36	15456.3	17269.7	7776.89	1656.35	7348.91	14559.1	38182.3	17589.4
ERR174315_1.fastq	H. sapiens	Illumina HiSeq 2000	3000492400	1	genie_ga	2007.43	15318	19146984425	19146984425	14218.3	1838.57	18669.1	22411.3	3756.46	3317.84	3760.32	4241.25	22846.3	4999.44
ERR174315_1.fastq	H. sapiens	Illumina HiSeq 2000	3000492400	1	genozip	1585.9	3059.63	24604154982	24604154982	1015.55	1012.28	1024.55	1025.31	999.48	980.656	1021.18	1021.53	1054.76	1038.02
ERR174315_1.fastq	H. sapiens	Illumina HiSeq 2000	3000492400	1	genie_ll	2912.37	5517	25769325110	25769325110	3984.83	3321.78	4108.91	4902.8	2463.68	1673.31	2456.1	3239.04	5874.52	4843.37
ERR174315_1.fastq	H. sapiens	Illumina HiSeq 2000	3000492400	1	dsrc-2	552.71	1128.37	27690989409	27690989409	159.386	151.021	166.225	166.572	405.208	417.586	429.055	429.219	174.297	441.344
ERR174315_1.fastq	H. sapiens	Illumina HiSeq 2000	3000492400	1	pigz	1447.19	3197.6	39172772673	39172772673	6.36076	6.36523	6.38477	6.39258	0.955257	0.947265	0.947265	0.980469	6.42188	0.988281
ERR174316_1.fastq	H. sapiens	Illumina HiSeq 2000	2917843420	1	mstcom	3401.32	69225	4472009180	1554165760	92045	92197	92763.6	92793.6	86099.5	8615.71	121920	123482	108914	123725
ERR174316_1.fastq	H. sapiens	Illumina HiSeq 2000	2917843420	1	pgrc	342.16	5132	4502361757	1584518337	14885.5	10287.9	15306.2	16792.7	7729.03	1694.95	7176.14	14242.9	38003	17277.8
ERR174316_1.fastq	H. sapiens	Illumina HiSeq 2000	2917843420	1	genie_ga	1729.35	11661	17966168372	17966168372	15432.4	1796.36	21454.4	21997	3764.99	3327.2	3808.5	4265.9	22353.1	4980.42
ERR174316_1.fastq	H. sapiens	Illumina HiSeq 2000	2917843420	1	genozip	1465.43	3064.73	23285629564	23285629564	1205.83	1200.17	1215.48	1219.14	1052.05	1061.98	1065.8	1080.76	1268.42	1111.47
ERR174316_1.fastq	H. sapiens	Illumina HiSeq 2000	2917843420	1	genie_ll	3153.53	5425	24379809589	24379809589	3929.25	3036.23	3966.94	4926.52	2309.29	1484.95	2310.03	3136.48	5879.3	4826.21
ERR174316_1.fastq	H. sapiens	Illumina HiSeq 2000	2917843420	1	dsrc-2	748.55	1574.38	26188852249	26188852249	133.937	123.617	139.25	144.49	371.483	359.305	402.412	407.596	153.742	418.316
ERR174316_1.fastq	H. sapiens	Illumina HiSeq 2000	2917843420	1	pigz	1130.59	2879.73	37243827727	37243827727	6.28754	6.32422	6.32617	6.33008	0.949514	0.925781	0.925781	0.992188	6.33984	0.992188
ERR174317_1.fastq	H. sapiens	Illumina HiSeq 2000	4213108391	1	mstcom	3777	76328	6535816871	2322708480	89711.4	90332.3	90439.9	90815.5	78435.6	347.559	124615	126445	106745	126809
ERR174317_1.fastq	H. sapiens	Illumina HiSeq 2000	4213108391	1	pgrc	560.89	5826	7153826336	2940717945	16862.7	11916.1	15964.6	25295.7	9289.18	2861.95	7195.79	18122.4	34415.3	19280.1
ERR174317_1.fastq	H. sapiens	Illumina HiSeq 2000	4213108391	1	genie_ga	2099.66	19565	22893407057	22893407057	14581.1	8757.26	18579.7	21267.8	3353.43	2784.24	3369.73	3949.2	31665.4	5191.66
ERR174317_1.fastq	H. sapiens	Illumina HiSeq 2000	4213108391	1	genozip	2006.4	3280.76	23300700419	23300700419	1022.96	1007.94	1022.08	1041.46	1109.19	1086.89	1134.25	1143.53	1070.11	1181.82
ERR174317_1.fastq	H. sapiens	Illumina HiSeq 2000	4213108391	1	genie_ll	5127	5903	24553190924	24553190924	3772.86	3206.71	3811.73	4424.37	2779.21	2087.79	2792.99	3476.8	5894.42	4858.45
ERR174317_1.fastq	H. sapiens	Illumina HiSeq 2000	4213108391	1	dsrc-2	830.06	2231.35	26283518300	26283518300	121.813	123.656	124.244	124.365	282.811	275.979	294.047	295.191	129.816	362.988
ERR174317_1.fastq	H. sapiens	Illumina HiSeq 2000	4213108391	1	pigz	1543.83	3019.14	37125620778	37125620778	6.36323	6.38086	6.39062	6.39258	0.932095	0.91211	0.923828	0.953125	6.42188	0.984375
ERR174318_1.fastq	H. sapiens	Illumina HiSeq 2000	2894347361	1	mstcom	3449.44	71932	4472700001	1578352640	90006.8	90547.4	91380.7	91421.2	86081.5	17959.6	120563	122072	107294	122297
ERR174318_1.fastq	H. sapiens	Illumina HiSeq 2000	2894347361	1	pgrc	330.19	4213	4530370320	1636022959	14545.8	9140.73	14905	16747.3	7586.51	1627.24	7246.42	14163.1	37652.8	17350.2
ERR174318_1.fastq	H. sapiens	Illumina HiSeq 2000	2894347361	1	genie_ga	1994.75	14315	18106161860	18106161860	14494.8	1837.01	19331.7	21653.4	3664.53	3123.34	3670.19	4203.23	22147.8	4996.24
ERR174318_1.fastq	H. sapiens	Illumina HiSeq 2000	2894347361	1	genozip	1560.8	3439.05	23195461276	23195461276	1213.79	1211.77	1224.78	1225.85	967.788	932.801	969.168	1014.13	1259.64	1031.78
ERR174318_1.fastq	H. sapiens	Illumina HiSeq 2000	2894347361	1	genie_ll	3096.37	6239	24329114900	24329114900	3476.58	2720.4	3569.38	4262.31	2084.11	1180.11	2075.25	2939.63	5872.42	4805.13
ERR174318_1.fastq	H. sapiens	Illumina HiSeq 2000	2894347361	1	dsrc-2	892.33	2462.33	26137352235	26137352235	123.248	125.258	126.043	126.156	286.756	288.869	297.947	302.439	127.359	414.973
ERR174318_1.fastq	H. sapiens	Illumina HiSeq 2000	2894347361	1	pigz	1627.92	3635.87	37033962123	37033962123	6.41553	6.4043	6.42773	6.43164	0.987509	0.994141	0.998047	0.998047	6.44141	1
ERR174319_1.fastq	H. sapiens	Illumina HiSeq 2000	2876805420	1	mstcom	3219.24	69405	4427684140	1550878720	89933.3	90378.1	91278.7	91312	83914.5	7659.33	119691	121239	107107	121477
ERR174319_1.fastq	H. sapiens	Illumina HiSeq 2000	2876805420	1	pgrc	398.9	5319	4466552403	1589746983	13060.2	6318.49	13287.1	16224.3	8547.72	1937.06	8392.67	14090.2	37790.3	17295.2
ERR174319_1.fastq	H. sapiens	Illumina HiSeq 2000	2876805420	1	genie_ga	1619.41	13498	17636860558	17636860558	14095.5	1877.88	19341.8	21634	3763.47	3397.83	3820.31	4188.2	22033.2	4983.65
ERR174319_1.fastq	H. sapiens	Illumina HiSeq 2000	2876805420	1	genozip	1930.92	3538.77	22795996390	22795996390	1043.14	1025.17	1042.19	1069.25	1045.22	1044.21	1061.8	1075.33	1126.73	1121.83
ERR174319_1.fastq	H. sapiens	Illumina HiSeq 2000	2876805420	1	genie_ll	3057.1	6328	23894161802	23894161802	3411.67	2578.86	3443.79	4273.36	2111.13	1283.63	2125.99	2924.37	5873.97	4790.65
ERR174319_1.fastq	H. sapiens	Illumina HiSeq 2000	2876805420	1	dsrc-2	911.76	2544.71	25675010759	25675010759	125.716	126.639	126.992	127.199	259.9	231.719	282.908	293.744	143.723	419.398
ERR174319_1.fastq	H. sapiens	Illumina HiSeq 2000	2876805420	1	pigz	1524.75	3309.21	36488807285	36488807285	6.35157	6.35547	6.375	6.38672	0.927909	0.916015	0.916015	0.949219	6.42188	0.984375
ERR174320_1.fastq	H. sapiens	Illumina HiSeq 2000	3038357114	1	mstcom	3572.83	81122	4637322874	1598965760	95527.8	95813.7	96862	96909.7	91433.4	26543	127121	129098	113871	129259
ERR174320_1.fastq	H. sapiens	Illumina HiSeq 2000	3038357114	1	pgrc	376.57	6112	4653869526	1615512412	14713.3	8067.15	15496.4	17666.6	8283.09	1901.04	7335.96	14661.3	38381.3	17614.2
ERR174320_1.fastq	H. sapiens	Illumina HiSeq 2000	3038357114	1	genie_ga	1754.38	12326	18979223879	18979223879	15717.2	1893.42	22259.1	22852.9	3756.5	3288.35	3798.63	4249.62	23397.1	5002.19
ERR174320_1.fastq	H. sapiens	Illumina HiSeq 2000	3038357114	1	genozip	1320.38	2066.49	24604454082	24604454082	1019.71	1011.48	1027.25	1037.9	1156.29	1129.64	1170.9	1184.11	1077.91	1188.42
ERR174320_1.fastq	H. sapiens	Illumina HiSeq 2000	3038357114	1	genie_ll	5256	5938	25767709253	25767709253	4074.24	3470.62	4145.75	4865.47	2782.66	2074.3	2792.89	3520.03	5985.55	4838.66
ERR174320_1.fastq	H. sapiens	Illumina HiSeq 2000	3038357114	1	dsrc-2	458.22	583.83	27695053456	27695053456	268.754	253.443	296.096	296.211	428.292	428.736	428.771	430.775	352.977	447.504
ERR174320_1.fastq	H. sapiens	Illumina HiSeq 2000	3038357114	1	pigz	1265.21	3095.46	39291013346	39291013346	6.31929	6.23047	6.35547	6.375	0.912739	0.884765	0.917968	0.951171	6.41016	0.988281
ERR174321_1.fastq	H. sapiens	Illumina HiSeq 2000	2858692931	1	mstcom	2989.51	69210	4409121091	1550428160	88901	88917.1	90538.5	90585.6	80740.8	348.738	119308	120674	106222	120975
ERR174321_1.fastq	H. sapiens	Illumina HiSeq 2000	2858692931	1	pgrc	402.74	5725	4461761542	1603068611	13456	6822.27	13771.8	16383.8	8717.28	1941.21	9751.66	14029.6	37587.1	17194.5
ERR174321_1.fastq	H. sapiens	Illumina HiSeq 2000	2858692931	1	genie_ga	1711.43	11880	17845667486	17845667486	15543.3	13059.4	21035.4	21487.9	3703.93	3301.06	3751.84	4142.43	22064.1	4983.35
ERR174321_1.fastq	H. sapiens	Illumina HiSeq 2000	2858692931	1	genozip	1376.3	2246.99	22973226624	22973226624	1004.72	997.295	1008.87	1012.66	1179.26	1175.29	1190.03	1195.58	1068.74	1229.04
ERR174321_1.fastq	H. sapiens	Illumina HiSeq 2000	2858692931	1	genie_ll	3158.89	5088	24035220323	24035220323	4042.38	3288.09	4109.38	4899.07	2261.52	1419.94	2237.87	3148.31	5848.08	4841.84
ERR174321_1.fastq	H. sapiens	Illumina HiSeq 2000	2858692931	1	dsrc-2	579.53	1214.72	25823244843	25823244843	147.418	146.336	151.114	152.352	399.401	404.924	412.508	421.906	164.336	427.918
ERR174321_1.fastq	H. sapiens	Illumina HiSeq 2000	2858692931	1	pigz	652.3	1969.53	36623917440	36623917440	6.34491	6.34375	6.35742	6.39844	0.934778	0.916015	0.916015	0.982422	6.40234	0.984375
ERR174322_1.fastq	H. sapiens	Illumina HiSeq 2000	2862378185	1	mstcom	3362.65	73672	4401132745	1538754560	89148.7	89230.9	90586.9	90633.9	83436.3	2295.8	119422	121072	106737	121280
ERR174322_1.fastq	H. sapiens	Illumina HiSeq 2000	2862378185	1	pgrc	322.31	7913	4432895975	1570517790	15003.1	10045.2	15163.8	16654.3	7684.08	1749.71	7037.04	14043.2	37782.2	17162.4
ERR174322_1.fastq	H. sapiens	Illumina HiSeq 2000	2862378185	1	genie_ga	1750.55	12828	18039268598	18039268598	15040.2	6666.11	20187.9	21708.2	3628.03	3161.32	3665.43	4124.44	22123.5	4996.05
ERR174322_1.fastq	H. sapiens	Illumina HiSeq 2000	2862378185	1	genozip	1276.95	2126.52	23257642003	23257642003	1227.61	1219.29	1233.46	1250.06	1135.3	1116.94	1157.9	1161.93	1275.5	1214.52
ERR174322_1.fastq	H. sapiens	Illumina HiSeq 2000	2862378185	1	genie_ll	2996.41	5006	24329717943	24329717943	4142.67	3380.86	4254.76	4949.02	2359.1	1520.45	2297.72	3217.7	5878.55	4859.14
ERR174322_1.fastq	H. sapiens	Illumina HiSeq 2000	2862378185	1	dsrc-2	419.24	433.56	26185596766	26185596766	314.139	325.92	335.443	336.529	405.656	380.746	418.266	437.965	390.527	454.773
ERR174322_1.fastq	H. sapiens	Illumina HiSeq 2000	2862378185	1	pigz	983.46	2812.45	37074667885	37074667885	6.23614	6.18359	6.27734	6.35352	0.940037	0.923828	0.923828	0.957031	6.375	0.992188
ERR174323_1.fastq	H. sapiens	Illumina HiSeq 2000	2830821080	1	mstcom	2955.65	70194	4359765720	1528944640	88109.4	88591	89442.4	89501.8	79899.3	348.801	117544	119622	105415	119848
ERR174323_1.fastq	H. sapiens	Illumina HiSeq 2000	2830821080	1	pgrc	317.99	4106	4396087112	1565266032	14131.8	8924.2	14561.1	16198.5	7463.5	1603.53	6996.58	13932.5	37652.3	17030
ERR174323_1.fastq	H. sapiens	Illumina HiSeq 2000	2830821080	1	genie_ga	2582.08	16618	17810161739	17810161739	16220.2	14239	20989.6	21449.7	3615.9	3260.93	3634.06	4027.78	21870.6	4997.99
ERR174323_1.fastq	H. sapiens	Illumina HiSeq 2000	2830821080	1	genozip	1655.55	3517.32	22917519242	22917519242	1212.72	1194.93	1214.92	1233.72	978.779	978.356	983.002	993.352	1248.39	1035.98
ERR174323_1.fastq	H. sapiens	Illumina HiSeq 2000	2830821080	1	genie_ll	2821.19	6049	23997734107	23997734107	3503.87	2745	3632.14	4376.82	2224.45	1440.56	2229.01	3007.66	5879.73	4658.79
ERR174323_1.fastq	H. sapiens	Illumina HiSeq 2000	2830821080	1	dsrc-2	820.58	2560.67	25828953968	25828953968	130.778	123.643	140.143	140.35	408.035	409.617	416.475	417.092	172.18	426.059
ERR174323_1.fastq	H. sapiens	Illumina HiSeq 2000	2830821080	1	pigz	1120.31	2698.67	36569824883	36569824883	6.35056	6.36133	6.39453	6.39453	0.924969	0.890625	0.923828	0.957032	6.41016	0.992188
ERR174324_1.fastq	H. sapiens	Illumina HiSeq 2000	3003456333	1	mstcom	3659	75436	4598408013	1594951680	94058	94254.3	95371.8	95401.9	86659.8	349.191	125958	127085	112115	127315
ERR174324_1.fastq	H. sapiens	Illumina HiSeq 2000	3003456333	1	pgrc	349.28	4264	4623136093	1619679760	14712.8	9280.19	15468.6	17201.1	8309.57	1847.63	7324.56	14598.7	38412.3	17606.5
ERR174324_1.fastq	H. sapiens	Illumina HiSeq 2000	3003456333	1	genie_ga	1751.89	12800	18197596519	18197596519	15404.3	1940.33	21843.7	22587.1	3667.73	3246.52	3709.74	4134.45	22887	4977.83
ERR174324_1.fastq	H. sapiens	Illumina HiSeq 2000	3003456333	1	genozip	1564.35	2733.3	23674778686	23674778686	1260.62	1240.75	1273.5	1285.58	1011.15	983.615	1030.91	1040.96	1306.63	1063.52
ERR174324_1.fastq	H. sapiens	Illumina HiSeq 2000	3003456333	1	genie_ll	3083.97	5551	24831080426	24831080426	3921.36	3309.74	3984.14	4567.52	2142.35	1348.7	2183.25	2879.34	5874.42	4624.75
ERR174324_1.fastq	H. sapiens	Illumina HiSeq 2000	3003456333	1	dsrc-2	759.34	2350.17	26685668404	26685668404	141.782	130.707	158.018	158.113	354.34	278.766	396.754	408.154	192.27	412.609
ERR174324_1.fastq	H. sapiens	Illumina HiSeq 2000	3003456333	1	pigz	1561.41	3026.82	38012556917	38012556917	6.34456	6.35156	6.375	6.38477	0.965604	0.925781	0.984375	0.984375	6.41797	0.992188
ERR174325_1.fastq	H. sapiens	Illumina HiSeq 2000	2905278126	1	mstcom	2925.04	71320	4445609646	1540331520	91031.6	91314.6	92374.5	92411.1	81915.9	348.344	121705	122851	108443	123122
ERR174325_1.fastq	H. sapiens	Illumina HiSeq 2000	2905278126	1	pgrc	308.37	4016	4470511049	1565232923	14414.7	9112.57	14927.5	16571.2	7604.56	1620.67	7104.07	14234.9	38344.1	17274.4
ERR174325_1.fastq	H. sapiens	Illumina HiSeq 2000	2905278126	1	genie_ga	1648.61	10584	17192061717	17192061717	16645.1	14508.7	21540.2	22047	3595	3184.05	3638.43	4048.79	22461.6	5023.03
ERR174325_1.fastq	H. sapiens	Illumina HiSeq 2000	2905278126	1	genozip	1309.7	1966.06	22454011515	22454011515	1250.14	1241.49	1260.64	1269.91	1158.21	1113.68	1205.43	1212.34	1279.4	1229.76
ERR174325_1.fastq	H. sapiens	Illumina HiSeq 2000	2905278126	1	genie_ll	3003.01	5288	23603358604	23603358604	3955.03	3400.96	3987.93	4515.59	2157.12	1368.8	2181.71	2946.98	5878.26	4803.62
ERR174325_1.fastq	H. sapiens	Illumina HiSeq 2000	2905278126	1	dsrc-2	691.68	2018.27	25362872253	25362872253	148.608	152.375	152.73	152.834	351.683	342.908	347.18	371.684	169.281	427.996
ERR174325_1.fastq	H. sapiens	Illumina HiSeq 2000	2905278126	1	pigz	1432.43	2750.07	36237538291	36237538291	6.35775	6.36328	6.37891	6.38672	0.914933	0.886718	0.916015	0.951172	6.40625	0.980469
ERR174326_1.fastq	H. sapiens	Illumina HiSeq 2000	2863528734	1	mstcom	3099.85	72436	4383861534	1520332800	90064.6	90076.4	91129.7	91170.9	81473.9	348.59	119157	121183	106932	121362
ERR174326_1.fastq	H. sapiens	Illumina HiSeq 2000	2863528734	1	pgrc	348.83	4755	4408369379	1544840645	14622.7	9925.68	14955.5	16429.9	8015.21	1847.64	7027.36	14090.5	38223.2	17246.6
ERR174326_1.fastq	H. sapiens	Illumina HiSeq 2000	2863528734	1	genie_ga	1696.89	11432	16745524697	16745524697	15568.4	9320.7	21180.8	21747.9	3544.45	3075.84	3598.64	4054.65	22010.5	4966.79
ERR174326_1.fastq	H. sapiens	Illumina HiSeq 2000	2863528734	1	genozip	2070.14	3511.69	21942445798	21942445798	1340.35	1336.54	1358.37	1368.78	1076.65	1052.69	1099.86	1110.35	1394.26	1127.37
ERR174326_1.fastq	H. sapiens	Illumina HiSeq 2000	2863528734	1	genie_ll	2717.53	4813	23061909497	23061909497	4227.03	3753.66	4263.6	4919.04	2409.63	1645.38	2415.7	3153.44	5873.4	4814.55
ERR174326_1.fastq	H. sapiens	Illumina HiSeq 2000	2863528734	1	dsrc-2	806.76	2170.49	24778497612	24778497612	131.922	131.162	131.688	136.84	341.045	320.424	347.873	350.701	142.172	413.004
ERR174326_1.fastq	H. sapiens	Illumina HiSeq 2000	2863528734	1	pigz	1506.71	3353.18	35464931752	35464931752	6.34245	6.34766	6.36328	6.36523	0.979565	0.990235	0.990235	0.990235	6.38281	0.992188
ERR174327_1.fastq	H. sapiens	Illumina HiSeq 2000	2855426043	1	mstcom	3045.16	69261	4380817403	1525391360	89312.9	89121.7	90689.6	90721	81749	348.977	119442	120551	106398	120835
ERR174327_1.fastq	H. sapiens	Illumina HiSeq 2000	2855426043	1	pgrc	345.3	4302	4411304829	1555878786	13786.7	8165.99	14458.8	16108.7	8171.15	1849.41	7090.09	14017.9	38182.4	17261.1
ERR174327_1.fastq	H. sapiens	Illumina HiSeq 2000	2855426043	1	genie_ga	1678.81	11615	16829259211	16829259211	15471.3	9734.3	21023.2	21633.7	3636.21	3209.08	3663.05	4106.07	21967.8	5026.85
ERR174327_1.fastq	H. sapiens	Illumina HiSeq 2000	2855426043	1	genozip	1480.85	3081.03	21999812757	21999812757	1250.56	1245.58	1256.26	1274.52	1078.59	1079.21	1095.36	1122.77	1304.08	1173.25
ERR174327_1.fastq	H. sapiens	Illumina HiSeq 2000	2855426043	1	genie_ll	2387.9	4723	23091192624	23091192624	4272.96	2638.16	4533.28	5838.89	2554.62	1997.73	2544.6	3123.32	5873.41	4819.09
ERR174327_1.fastq	H. sapiens	Illumina HiSeq 2000	2855426043	1	dsrc-2	319.53	281.09	24810427156	24810427156	341.733	347.051	358.307	358.721	443.276	443.125	445.725	450.082	385.164	463.434
ERR174327_1.fastq	H. sapiens	Illumina HiSeq 2000	2855426043	1	pigz	1348.94	3372.78	35470273358	35470273358	7.34106	7.33203	7.37305	7.38672	0.944348	0.921875	0.955078	0.955078	8.41016	0.988281
ERR174328_1.fastq	H. sapiens	Illumina HiSeq 2000	2852954157	1	mstcom	3631	67695	4378232877	1525278720	89891.1	89980.1	90590.4	90622.9	85832.3	28215.6	118568	120228	106275	120411
ERR174328_1.fastq	H. sapiens	Illumina HiSeq 2000	2852954157	1	pgrc	332.44	4017	4409486678	1556532521	14333.5	9175.45	14679.8	16286	8061.83	1850.69	7047.85	14050.8	38170.9	17188.1
ERR174328_1.fastq	H. sapiens	Illumina HiSeq 2000	2852954157	1	genie_ga	1610.08	11777	16875500566	16875500566	14578.9	1763.18	20655.3	21621.1	3650.41	3241.71	3711.16	4128.73	22115.7	4972.89
ERR174328_1.fastq	H. sapiens	Illumina HiSeq 2000	2852954157	1	genozip	1248.59	1928.38	21993837795	21993837795	1234.97	1225.55	1233.18	1257.56	1205.09	1198.72	1223.31	1232.99	1262.55	1244.61
ERR174328_1.fastq	H. sapiens	Illumina HiSeq 2000	2852954157	1	genie_ll	2456.91	4712	23117330231	23117330231	4267.52	3318.09	4396.83	5400.27	2496.64	1920.43	2502.21	3083.8	5852.73	4812.75
ERR174328_1.fastq	H. sapiens	Illumina HiSeq 2000	2852954157	1	dsrc-2	701.44	1432.16	24841365935	24841365935	136.789	132.114	142.637	142.684	377.103	372.936	411.287	412.189	163.316	428.109
ERR174328_1.fastq	H. sapiens	Illumina HiSeq 2000	2852954157	1	pigz	1494.77	3550.43	35482496814	35482496814	6.38802	6.38086	6.41797	6.41797	0.984643	0.990235	0.998047	0.998047	6.42188	1
ERR174329_1.fastq	H. sapiens	Illumina HiSeq 2000	2854405951	1	mstcom	3398.01	68042	4371349311	1516943360	89965.5	90138.8	90715.1	90755.1	86090.6	27931.5	119019	120621	106410	120743
ERR174329_1.fastq	H. sapiens	Illumina HiSeq 2000	2854405951	1	pgrc	354.79	3987	4397539934	1543133983	14347.9	9001.46	14668	16288.4	8406.9	1847.27	7148.89	14054.5	38194.3	17211.6
ERR174329_1.fastq	H. sapiens	Illumina HiSeq 2000	2854405951	1	genie_ga	1636.24	12728	16823401682	16823401682	13756.5	1612.81	20281	21617.5	3680.39	3265.37	3719.82	4134.91	21997	4975.39
ERR174329_1.fastq	H. sapiens	Illumina HiSeq 2000	2854405951	1	genozip	1723.35	3209.7	21983464818	21983464818	1061.55	1056.29	1070.6	1078.55	1023.06	1022.32	1026.41	1037.33	1098.95	1081.15
ERR174329_1.fastq	H. sapiens	Illumina HiSeq 2000	2854405951	1	genie_ll	2428.84	4697	23089813286	23089813286	4255.39	2557.57	4558.17	5838.66	2547.12	1994.67	2555.38	3078.75	5855.86	4811.49
ERR174329_1.fastq	H. sapiens	Illumina HiSeq 2000	2854405951	1	dsrc-2	475.18	414.31	24815809495	24815809495	163.641	152.317	175.223	175.518	409.266	409.316	411.422	411.727	178.199	425.648
ERR174329_1.fastq	H. sapiens	Illumina HiSeq 2000	2854405951	1	pigz	824.85	2366.68	35454523287	35454523287	6.36767	6.375	6.39844	6.40625	0.948525	0.917968	0.951171	0.984375	6.42188	0.988281
ERR174330_1.fastq	H. sapiens	Illumina HiSeq 2000	2831280646	1	mstcom	3441.28	65781	4343196166	1511915520	88974.6	88819.6	89889.3	89927.2	84040.1	17459.7	117533	119500	105412	119677
ERR174330_1.fastq	H. sapiens	Illumina HiSeq 2000	2831280646	1	pgrc	327.9	4079	4371027593	1539746947	13929.4	8623.69	14464.9	16025.9	7961.85	1821.27	6992.07	13962.6	38109.1	17090.8
ERR174330_1.fastq	H. sapiens	Illumina HiSeq 2000	2831280646	1	genie_ga	2705.34	17978	16582443182	16582443182	15202.1	1686.98	20964.9	21438.6	3558.11	3152.56	3577.79	4002.57	21933.2	4977.82
ERR174330_1.fastq	H. sapiens	Illumina HiSeq 2000	2831280646	1	genozip	1277.46	2291.12	21665505161	21665505161	1240	1220.63	1245.12	1265.84	1075.74	1056.85	1091.52	1101.86	1303.54	1168.01
ERR174330_1.fastq	H. sapiens	Illumina HiSeq 2000	2831280646	1	genie_ll	3023	5846	22772438605	22772438605	3524.46	2704.28	3580.88	4368.41	2089.99	1305.13	2146.21	2868.79	5875.48	4479.25
ERR174330_1.fastq	H. sapiens	Illumina HiSeq 2000	2831280646	1	dsrc-2	597.65	1216.92	24472812452	24472812452	144.843	139.447	149.5	149.572	411.024	419.785	424.307	425.318	164.375	427.637
ERR174330_1.fastq	H. sapiens	Illumina HiSeq 2000	2831280646	1	pigz	622.24	2029	34997324733	34997324733	6.34327	6.36133	6.375	6.40039	0.926932	0.916015	0.916015	0.949218	6.40625	0.996094
ERR174331_1.fastq	H. sapiens	Illumina HiSeq 2000	2971017460	1	mstcom	3522.21	68086	4547741940	1576724480	93512.9	94113.5	94177.7	94464.1	90239.9	30700.4	124588	125802	111010	125949
ERR174331_1.fastq	H. sapiens	Illumina HiSeq 2000	2971017460	1	pgrc	316.96	4139	4567698858	1596681398	14493.2	9021.9	15259.7	16963.8	7743.93	1639.76	7241.97	14513.9	38356.5	17542.6
ERR174331_1.fastq	H. sapiens	Illumina HiSeq 2000	2971017460	1	genie_ga	1795.95	12098	18004868178	18004868178	16435.9	14539.5	21866.7	22384.4	3659.23	3202.55	3702.27	4176.35	22666.1	4979.18
ERR174331_1.fastq	H. sapiens	Illumina HiSeq 2000	2971017460	1	genozip	1912.96	3455.75	23434658988	23434658988	1260.27	1249.15	1268.35	1289.09	1041.6	1047.4	1051.22	1051.58	1320.36	1132.23
ERR174331_1.fastq	H. sapiens	Illumina HiSeq 2000	2971017460	1	genie_ll	2813.2	5605	24577770038	24577770038	3862.53	3072.18	3928.8	4777.62	2456.71	1733.36	2448.72	3189.14	5848.41	4837.17
ERR174331_1.fastq	H. sapiens	Illumina HiSeq 2000	2971017460	1	dsrc-2	498.73	445.38	26417329419	26417329419	159.691	154.51	162.498	169.479	404.42	408.273	408.273	408.297	200.008	417.367
ERR174331_1.fastq	H. sapiens	Illumina HiSeq 2000	2971017460	1	pigz	1635.12	3474.87	37624649233	37624649233	6.36203	6.375	6.41406	6.42773	0.959	0.921875	0.955078	0.988281	6.43359	0.996094
ERR174332_1.fastq	H. sapiens	Illumina HiSeq 2000	2726333780	1	mstcom	3227.64	64230	4225510740	1499176960	84803.9	83985.2	85984.2	86009.1	80410.6	13197.9	113860	114429	100680	114571
ERR174332_1.fastq	H. sapiens	Illumina HiSeq 2000	2726333780	1	pgrc	304.92	3976	4270907590	1544573810	13761.8	8745.16	13915.5	15431.3	7356.11	1660.57	6928.84	13530	37620.2	16949.1
ERR174332_1.fastq	H. sapiens	Illumina HiSeq 2000	2726333780	1	genie_ga	1735.84	10297	16222855616	16222855616	15143.9	13348.9	20118.5	20405.4	3740.45	3273.1	3745.65	4256.64	20997.7	4962.68
ERR174332_1.fastq	H. sapiens	Illumina HiSeq 2000	2726333780	1	genozip	1353.52	2770.62	20953842904	20953842904	1216.88	1197.4	1230.5	1245.47	1015.98	969.473	1048.2	1051.48	1259.96	1122.44
ERR174332_1.fastq	H. sapiens	Illumina HiSeq 2000	2726333780	1	genie_ll	2735.28	4907	22015214147	22015214147	3901.52	3042.63	3979.19	4892.99	2326.55	1469.78	2261.14	3162.12	5849.84	4833.97
ERR174332_1.fastq	H. sapiens	Illumina HiSeq 2000	2726333780	1	dsrc-2	555.43	1371.01	23671516623	23671516623	146.21	149.613	149.699	151.025	390.983	393.258	394.406	400.064	158.547	415.77
ERR174332_1.fastq	H. sapiens	Illumina HiSeq 2000	2726333780	1	pigz	825.31	2460.59	33760252733	33760252733	6.32205	6.35156	6.35156	6.36914	0.936947	0.921875	0.921875	0.955078	6.40625	0.988281
ERR174333_1.fastq	H. sapiens	Illumina HiSeq 2000	2688458868	1	mstcom	3218.47	62029	4167626868	1479168000	83809.8	84233.7	84755.5	84796.7	78605.9	9764.75	111447	112507	99168.4	112665
ERR174333_1.fastq	H. sapiens	Illumina HiSeq 2000	2688458868	1	pgrc	320.89	3853	4215670552	1527211684	13653.7	8727.61	13704.9	15212.5	7751.29	1736.16	6857.17	13382.6	37495.8	16811.7
ERR174333_1.fastq	H. sapiens	Illumina HiSeq 2000	2688458868	1	genie_ga	1602.51	12339	15884465749	15884465749	12569.5	472.617	18355.2	20109.6	3714.53	3251.66	3750.25	4260.48	21057.1	4976.88
ERR174333_1.fastq	H. sapiens	Illumina HiSeq 2000	2688458868	1	genozip	1399.71	2965.94	20552380346	20552380346	1216.54	1203.75	1228.3	1234.65	1016.35	1013.39	1026.74	1031.22	1269.89	1094.86
ERR174333_1.fastq	H. sapiens	Illumina HiSeq 2000	2688458868	1	genie_ll	3109.66	5584	21574285319	21574285319	3489.74	2657.34	3545.82	4351.97	2005.17	1036.81	1997.6	2914.75	5875.93	4796.01
ERR174333_1.fastq	H. sapiens	Illumina HiSeq 2000	2688458868	1	dsrc-2	293.59	275.08	23197639817	23197639817	298.618	292.652	305.437	314.627	436.222	437.494	438.094	439.781	392.629	448.809
ERR174333_1.fastq	H. sapiens	Illumina HiSeq 2000	2688458868	1	pigz	1143.66	2701.43	33107478398	33107478398	6.30586	6.3418	6.3418	6.35352	0.943065	0.925781	0.925781	0.984375	6.37109	0.984375
ERR174334_1.fastq	H. sapiens	Illumina HiSeq 2000	2712947142	1	mstcom	3154.18	63489	4200378822	1487431680	84564.4	84816.1	85531	85559	79703.1	12712	112730	113436	100110	113668
ERR174334_1.fastq	H. sapiens	Illumina HiSeq 2000	2712947142	1	pgrc	336.57	5276	4243980196	1531033054	14116.4	9700.14	14115.2	15458.6	7547.32	1640.55	6887.47	13454.3	37261	16830.5
ERR174334_1.fastq	H. sapiens	Illumina HiSeq 2000	2712947142	1	genie_ga	1490.3	9739	16133201420	16133201420	15438.5	13354.9	20039.9	20305.6	3817.99	3373.55	3879.58	4335.17	21047.1	4968.93
ERR174334_1.fastq	H. sapiens	Illumina HiSeq 2000	2712947142	1	genozip	1829.67	3073.59	20859468072	20859468072	1217.01	1203.92	1218.78	1245.29	1115.73	1121.04	1134.66	1174.04	1271.27	1231.25
ERR174334_1.fastq	H. sapiens	Illumina HiSeq 2000	2712947142	1	genie_ll	2558.54	4427	21892486046	21892486046	4268.46	3413.96	4423.21	5362.26	2485.92	1737.17	2440.61	3214.22	5874.28	4819.89
ERR174334_1.fastq	H. sapiens	Illumina HiSeq 2000	2712947142	1	dsrc-2	392.8	569.35	23541051375	23541051375	298.904	298.42	307.053	307.369	422.554	424.352	429.406	430.019	387.895	443.273
ERR174334_1.fastq	H. sapiens	Illumina HiSeq 2000	2712947142	1	pigz	1303.64	2906.78	33563337311	33563337311	6.33528	6.34766	6.34961	6.36914	0.956615	0.925781	0.958985	0.992188	6.40625	0.992188
ERR174335_1.fastq	H. sapiens	Illumina HiSeq 2000	2699272727	1	mstcom	3170.94	64219	4188035607	1488762880	84076.1	84145.5	85079.7	85114.4	79314.8	12528.7	112096	112919	99565.4	113106
ERR174335_1.fastq	H. sapiens	Illumina HiSeq 2000	2699272727	1	pgrc	353.98	4198	4235916280	1536643553	13636.6	8648.26	13768.7	15290.4	7882.55	1749.03	6963.44	13432.1	37525.5	16821.5
ERR174335_1.fastq	H. sapiens	Illumina HiSeq 2000	2699272727	1	genie_ga	1541.07	11794	16196563691	16196563691	13180.8	1589.01	19272.2	20188.5	3747.71	3298.01	3788.69	4250.41	20837.6	5023.24
ERR174335_1.fastq	H. sapiens	Illumina HiSeq 2000	2699272727	1	genozip	1480.28	3581.22	20887977828	20887977828	1219.48	1214.3	1222.47	1242.37	1007.64	1012.85	1033	1033.77	1263.58	1055.67
ERR174335_1.fastq	H. sapiens	Illumina HiSeq 2000	2699272727	1	genie_ll	4558	5562	21905556846	21905556846	3524.58	2412.16	3752.4	4784.09	1502.18	218.879	1207.41	2497.7	5873.58	4814.95
ERR174335_1.fastq	H. sapiens	Illumina HiSeq 2000	2699272727	1	dsrc-2	298.78	273.92	23554441508	23554441508	292.535	295.389	300.571	300.668	440.407	439.461	443.185	444.973	387.148	456.586
ERR174335_1.fastq	H. sapiens	Illumina HiSeq 2000	2699272727	1	pigz	778.51	2385.04	33546626470	33546626470	7.33152	7.33594	7.33594	7.36914	0.932065	0.919921	0.919921	0.953125	8.39844	0.992188
ERR174336_1.fastq	H. sapiens	Illumina HiSeq 2000	2745051982	1	mstcom	3420.46	62142	4272849742	1527797760	85134.3	85838.9	86061.3	86161	82563.4	28024.3	114192	115013	100921	115105
ERR174336_1.fastq	H. sapiens	Illumina HiSeq 2000	2745051982	1	pgrc	308.33	5073	4326068494	1581016512	12632.9	7799.67	12284.6	15197	7338.26	1581.04	6998.13	13611.1	37388.4	16948.9
ERR174336_1.fastq	H. sapiens	Illumina HiSeq 2000	2745051982	1	genie_ga	1542.21	10165	16499190893	16499190893	15353.5	13486.1	20142.6	20486.7	3740.23	3317.27	3777.08	4228.57	21060.8	4982.15
ERR174336_1.fastq	H. sapiens	Illumina HiSeq 2000	2745051982	1	genozip	1443.98	2157.12	21208143774	21208143774	1054.83	1035.32	1066.48	1077.7	1112.88	1062.37	1144.42	1150.81	1106.25	1198.93
ERR174336_1.fastq	H. sapiens	Illumina HiSeq 2000	2745051982	1	genie_ll	4714	6098	22260857579	22260857579	3426.79	2504.37	3451.71	4445.05	2583.8	1930.79	2638.9	3286.44	5898.49	4835.69
ERR174336_1.fastq	H. sapiens	Illumina HiSeq 2000	2745051982	1	dsrc-2	845.92	2557.69	23932275280	23932275280	135.471	128.902	136.344	151.328	313.608	292.967	329.355	388.734	166.699	398.973
ERR174336_1.fastq	H. sapiens	Illumina HiSeq 2000	2745051982	1	pigz	1354.2	3153.75	34075819720	34075819720	6.36284	6.34961	6.38086	6.41016	0.965308	0.957031	0.957031	0.990235	6.41797	0.992188
ERR174337_1.fastq	H. sapiens	Illumina HiSeq 2000	2746179589	1	mstcom	3413.39	62824	4252248069	1506068480	85232.9	84447.7	86199.3	86233.1	83217.9	34190	114236	115022	101436	115211
ERR174337_1.fastq	H. sapiens	Illumina HiSeq 2000	2746179589	1	pgrc	316.25	5464	4294591236	1548411647	12058	6637.67	10673.5	14990.1	7358.43	1631.47	6941.64	13598.5	37685.5	17061.4
ERR174337_1.fastq	H. sapiens	Illumina HiSeq 2000	2746179589	1	genie_ga	1573	10407	16587569349	16587569349	15338	13492	20247.2	20630.2	3756.32	3297.55	3816.82	4245.4	21161.7	4983.81
ERR174337_1.fastq	H. sapiens	Illumina HiSeq 2000	2746179589	1	genozip	1193.97	1885.76	21396059649	21396059649	1034.56	1031.52	1039.28	1043.41	1213.31	1211.91	1226.32	1228.88	1069.23	1236.91
ERR174337_1.fastq	H. sapiens	Illumina HiSeq 2000	2746179589	1	genie_ll	3131.22	4775	22432255676	22432255676	4052.8	3153.9	4050.23	4948.55	2176.25	1234.09	2171.42	3093.25	5873.67	4839.06
ERR174337_1.fastq	H. sapiens	Illumina HiSeq 2000	2746179589	1	dsrc-2	597.99	1430.02	24120173817	24120173817	145.62	131.65	154.314	154.721	387.269	362.832	412.248	417.586	169.34	427.477
ERR174337_1.fastq	H. sapiens	Illumina HiSeq 2000	2746179589	1	pigz	790.41	2536.02	34332923873	34332923873	6.26071	6.23242	6.23828	6.32812	0.916285	0.916015	0.925781	0.925781	6.42578	0.992188
ERR174338_1.fastq	H. sapiens	Illumina HiSeq 2000	2740295473	1	mstcom	3200.03	60605	4242841393	1502545920	85550.6	86203.2	86391.9	86426.9	81034.2	14961.2	114060	114942	101179	115157
ERR174338_1.fastq	H. sapiens	Illumina HiSeq 2000	2740295473	1	pgrc	331.59	3979	4287396857	1547101384	13816.4	8707.92	13972.1	15550.9	7849.46	1782.88	6923.39	13552.5	37642.7	16960.4
ERR174338_1.fastq	H. sapiens	Illumina HiSeq 2000	2740295473	1	genie_ga	1628.52	10229	16593328322	16593328322	15490.8	13530.4	20338.5	20549.5	3704.34	3120.78	3754.79	4306.71	21315.9	4986.54
ERR174338_1.fastq	H. sapiens	Illumina HiSeq 2000	2740295473	1	genozip	1179.36	1903.4	21387887811	21387887811	1026.34	1020.06	1038.16	1042.61	1174.67	1165.85	1198.86	1205.51	1078.13	1236.11
ERR174338_1.fastq	H. sapiens	Illumina HiSeq 2000	2740295473	1	genie_ll	4860	6282	22421132355	22421132355	3391.6	2581.91	3475.79	4266.92	2613.23	1938.15	2666.96	3345.98	5893.1	4828.03
ERR174338_1.fastq	H. sapiens	Illumina HiSeq 2000	2740295473	1	dsrc-2	418.49	600.81	24108653515	24108653515	205.251	184.021	220.018	228.945	423.388	424.781	426.023	428.572	282.246	436.156
ERR174338_1.fastq	H. sapiens	Illumina HiSeq 2000	2740295473	1	pigz	1935.12	3656.55	34301372131	34301372131	6.7879	6.79883	6.84961	6.85156	0.975957	0.958985	0.992188	0.992188	7.29688	0.992188
ERR174339_1.fastq	H. sapiens	Illumina HiSeq 2000	2691271428	1	mstcom	3369.35	61701	4176706308	1485434880	83909.1	83892.6	84745.7	84781.4	80889.3	28265.9	111866	112627	99156.5	112803
ERR174339_1.fastq	H. sapiens	Illumina HiSeq 2000	2691271428	1	pgrc	293.03	4862	4225515308	1534243880	12263.9	6829.5	12059.3	14844.5	7224.06	1609.18	6850.15	13406.3	37451.4	16755.9
ERR174339_1.fastq	H. sapiens	Illumina HiSeq 2000	2691271428	1	genie_ga	2190.31	16702	16263434733	16263434733	15075.1	13208.6	19855.5	20129.8	3726.15	3384.76	3752.79	4095.52	20990.6	4969
ERR174339_1.fastq	H. sapiens	Illumina HiSeq 2000	2691271428	1	genozip	1680.13	2563.73	20934055785	20934055785	1063.33	1054.16	1071.23	1085.91	1130.16	1134.6	1146.74	1157.46	1105.14	1192.58
ERR174339_1.fastq	H. sapiens	Illumina HiSeq 2000	2691271428	1	genie_ll	2646.04	5901	21942068613	21942068613	3353.58	2442.45	3448.18	4259.46	2267.54	1528.88	2301.24	3019.91	5875.18	4815.39
ERR174339_1.fastq	H. sapiens	Illumina HiSeq 2000	2691271428	1	dsrc-2	442.88	870.69	23597363945	23597363945	153.544	131.829	166.03	173.787	375.059	342.381	411.223	412.375	202.242	428.227
ERR174339_1.fastq	H. sapiens	Illumina HiSeq 2000	2691271428	1	pigz	933.09	2309.2	33570743865	33570743865	6.29379	6.28125	6.29102	6.34375	0.947024	0.923828	0.957031	0.957031	6.40234	0.992188
ERR174340_1.fastq	H. sapiens	Illumina HiSeq 2000	2143851149	1	mstcom	2159.23	39528	3399572109	1255720960	64746.5	64698.5	65290.5	65343.7	54221.2	347.695	85864.8	85872.8	75212.1	90658.7
ERR174340_1.fastq	H. sapiens	Illumina HiSeq 2000	2143851149	1	pgrc	269.75	3352.13	3546865313	1403014164	11549.9	7181.57	10661.4	11870.5	6406.89	1348.6	6006.09	11097.1	34370.9	15093.4
ERR174340_1.fastq	H. sapiens	Illumina HiSeq 2000	2143851149	1	genie_ga	1145.93	7817	11614850754	11614850754	11756.2	9984.56	15154.5	16053.2	3514	3124.35	3560.84	3952.59	16947	4918.29
ERR174340_1.fastq	H. sapiens	Illumina HiSeq 2000	2143851149	1	genozip	909.09	1437.52	14751216214	14751216214	1301.36	1297.73	1306.51	1319.75	1068.24	1039.32	1098.48	1109.03	1337.16	1159.95
ERR174340_1.fastq	H. sapiens	Illumina HiSeq 2000	2143851149	1	genie_ll	1690.11	3212.46	15494071957	15494071957	4248.71	2926.8	4437.98	5838.64	2540.71	1987.09	2524.25	3102.9	5864.19	4832.57
ERR174340_1.fastq	H. sapiens	Illumina HiSeq 2000	2143851149	1	dsrc-2	363.31	726.31	16665843722	16665843722	144.419	139.939	148.574	149.113	387.76	397.748	399.512	402.26	164.316	414.723
ERR174340_1.fastq	H. sapiens	Illumina HiSeq 2000	2143851149	1	pigz	430.56	1370.73	23965742317	23965742317	7.30961	7.32227	7.33398	7.36523	0.926062	0.916015	0.916015	0.949219	8.35156	0.980469
ERR174341_1.fastq	H. sapiens	Illumina HiSeq 2000	2581361080	1	mstcom	2805.96	56480	4014674360	1433313280	80366.7	80603.1	81013.3	81052.8	72764	348.996	106153	107047	94370.6	107232
ERR174341_1.fastq	H. sapiens	Illumina HiSeq 2000	2581361080	1	pgrc	297.07	3857	4083239999	1501878919	13298.5	8425.52	13103.9	14567.1	6902.57	1489.09	6635.98	12901.2	36921.3	16518
ERR174341_1.fastq	H. sapiens	Illumina HiSeq 2000	2581361080	1	genie_ga	1462.3	9324	15467174034	15467174034	14482.4	12762	18980.2	19223.8	3600.46	3175.43	3659.13	4047.74	20203.4	4971.28
ERR174341_1.fastq	H. sapiens	Illumina HiSeq 2000	2581361080	1	genozip	1353.14	2660.22	19852547017	19852547017	1220.57	1204.89	1224.96	1243.96	1017.02	1020.25	1034.49	1034.88	1266.93	1117.47
ERR174341_1.fastq	H. sapiens	Illumina HiSeq 2000	2581361080	1	genie_ll	2358.86	5475	20811205688	20811205688	3418.32	2535.23	3520.51	4396.34	2325.87	1673.27	2344.68	2974.99	5870.78	4753.12
ERR174341_1.fastq	H. sapiens	Illumina HiSeq 2000	2581361080	1	dsrc-2	745.4	2411.31	22393724422	22393724422	144.879	149.553	150.121	150.293	323.879	246.465	351.02	382.996	167.398	401.746
ERR174341_1.fastq	H. sapiens	Illumina HiSeq 2000	2581361080	1	pigz	706.53	2110.28	31877574652	31877574652	6.37599	6.35742	6.39062	6.42383	0.939932	0.923828	0.957031	0.957031	6.42578	0.988281
ERS_ERR174310_1.fastq	H. sapiens	Illumina HiSeq 2000	2808036603	1	pgrc	382.93	6014	4403125079	1595088476	14806.1	10812.8	14842.4	16263.8	7929.37	1766.3	7019.86	13865.1	37370.1	17035.7
ERS_ERR174310_1.fastq	H. sapiens	Illumina HiSeq 2000	2808036603	1	genie_ga	1612.18	10344	18097513568	18097513568	15842.5	13942.4	20758.3	21011.4	3617.89	3198.34	3668.78	4067.2	22052.6	4994.69
ERS_ERR174310_1.fastq	H. sapiens	Illumina HiSeq 2000	2808036603	1	genozip	1234.95	2040.79	23109303585	23109303585	1193.42	1181.76	1197.37	1212.4	1157.87	1150.47	1159.88	1198.64	1248.84	1204.2
ERS_ERR174310_1.fastq	H. sapiens	Illumina HiSeq 2000	2808036603	1	genie_ll	2401.58	4766	24158448278	24158448278	4242.48	3479.43	4396.72	4925.43	2530.87	1909.88	2501.38	3192.67	5849.82	4839.35
ERS_ERR174310_1.fastq	H. sapiens	Illumina HiSeq 2000	2808036603	1	dsrc-2	623.12	1230.71	25988428143	25988428143	149.449	149.375	153.525	159.072	403.825	373.355	422.047	425.508	183.48	435.691
ERS_ERR174310_1.fastq	H. sapiens	Illumina HiSeq 2000	2808036603	1	pigz	665.36	2024.07	36693653223	36693653223	6.33109	6.32422	6.33008	6.34961	0.932844	0.919922	0.919922	0.953125	6.38672	0.988281
G15511.HCC1143_BL.1.chr9_1.fastq	H. sapiens	Illumina HiSeq 2000	449758890	1	genie_ga	287.46	1471.16	3480988082	3480988082	5073.54	3149.23	4650.21	8305.3	3913.9	3518.91	4016.32	4387.66	8755.29	5030.05
G15511.HCC1143_BL.1.chr9_1.fastq	H. sapiens	Illumina HiSeq 2000	449758890	1	genozip	72.39	191.88	4623354218	4623354218	951.309	959.422	964.846	967.229	854.598	848.783	891.938	921.2	968.891	950.168
G15511.HCC1143_BL.1.chr9_1.fastq	H. sapiens	Illumina HiSeq 2000	449758890	1	genie_ll	439.97	917.15	4706896422	4706896422	4063.65	2997.76	4195.92	5319.83	2582.06	2052.64	2639.3	3196.18	5844.07	4817.77
G15511.HCC1143_BL.1.chr9_1.fastq	H. sapiens	Illumina HiSeq 2000	449758890	1	dsrc-2	74.07	77.51	5006891160	5006891160	258.072	272.516	275.275	278.674	358.098	332.813	355.172	408.283	334.711	445.91
G15511.HCC1143_BL.1.chr9_1.fastq	H. sapiens	Illumina HiSeq 2000	449758890	1	pigz	110.66	370.59	6527048126	6527048126	6.09804	6.08203	6.11719	6.17188	0.924827	0.929688	0.929688	0.929688	6.17188	0.929688
G15511.HCC1143_BL.1.chr9_1.sub_200k.fastq	H. sapiens	Illumina HiSeq 2000	930261	1	genozip	0.75	1.56	11736363	11736363	253.415	162.069	332.928	361.744	136.923	88.0293	145.43	213.819	378.215	224.906
G15511.HCC1143_BL.1.chr9_1.sub_200k.fastq	H. sapiens	Illumina HiSeq 2000	930261	1	genie_ga	8.08	21.74	12031963	12031963	499.324	202.473	749.582	797.238	282.819	47.8594	163.164	592.918	797.238	592.918
G15511.HCC1143_BL.1.chr9_1.sub_200k.fastq	H. sapiens	Illumina HiSeq 2000	930261	1	genie_ll	5.38	12.71	12127782	12127782	690.299	265	758.684	774.52	456.69	125.949	587.592	642.738	1264.72	1127.26
G15511.HCC1143_BL.1.chr9_1.sub_200k.fastq	H. sapiens	Illumina HiSeq 2000	930261	1	dsrc-2	0.36	0.46	12578333	12578333	49.7135	35.1875	69.8555	74.3105	59.5273	30.0234	59.5273	89.0312	78.7656	118.535
G15511.HCC1143_BL.1.chr9_1.sub_200k.fastq	H. sapiens	Illumina HiSeq 2000	930261	1	pigz	0.43	1.24	16600777	16600777	4.67152	5.08984	5.08984	5.08984	0.563802	0.480469	0.730469	0.730469	5.34766	0.730469
G15511.HCC1143_BL.1.chr9_1.sub_20k.fastq	H. sapiens	Illumina HiSeq 2000	96831	1	genozip	0.35	1.47	1178632	1178632	46.2782	37.9414	58.1328	61.418	23.2773	11.8965	23.2773	34.6582	65.2188	46.0391
G15511.HCC1143_BL.1.chr9_1.sub_20k.fastq	H. sapiens	Illumina HiSeq 2000	96831	1	genie_ll	1.58	3.29	1240994	1240994	333.099	28.9844	471.656	560.395	245.627	17.2793	184.398	522.648	560.395	546.246
G15511.HCC1143_BL.1.chr9_1.sub_20k.fastq	H. sapiens	Illumina HiSeq 2000	96831	1	dsrc-2	0.26	0.79	1257913	1257913	2.74479	0.0751955	0.265625	4.22949	0.519531	0.519531	0.519531	0.519531	10.3633	0.519531
G15511.HCC1143_BL.1.chr9_1.sub_20k.fastq	H. sapiens	Illumina HiSeq 2000	96831	1	genie_ga	1.65	3.27	1266410	1266410	320.938	39.4746	407.129	583.23	243.681	15.1836	216.289	476.422	583.23	546.453
G15511.HCC1143_BL.1.chr9_1.sub_20k.fastq	H. sapiens	Illumina HiSeq 2000	96831	1	pigz	0.24	0.35	1660995	1660995	2.67773	1.46582	2.67773	3.88965	0.253906	0.253906	0.253906	0.253906	5.10156	0.253906
G15511.HCC1143_BL.1.chr9_1.sub_2m.fastq	H. sapiens	Illumina HiSeq 2000	11709690	1	genie_ga	18.06	116.52	107126096	107126096	1071.07	555.863	1330.65	1635.47	2562.03	1233.11	2329.26	4101.03	1653.25	4736.92
G15511.HCC1143_BL.1.chr9_1.sub_2m.fastq	H. sapiens	Illumina HiSeq 2000	11709690	1	genozip	2.16	6.8	117437369	117437369	740.692	768.253	841.572	847.611	555.042	270.216	692.568	861.574	848.492	878.828
G15511.HCC1143_BL.1.chr9_1.sub_2m.fastq	H. sapiens	Illumina HiSeq 2000	11709690	1	genie_ll	27.11	36.88	122624449	122624449	3092.1	1825.82	3174.59	4589.3	2325.65	795.138	2358.62	3679.78	5033.14	4554.27
G15511.HCC1143_BL.1.chr9_1.sub_2m.fastq	H. sapiens	Illumina HiSeq 2000	11709690	1	dsrc-2	1.27	2.59	127510131	127510131	181.888	0.456054	151.791	386.135	328.388	342.859	375.566	384.387	393.102	390.457
G15511.HCC1143_BL.1.chr9_1.sub_2m.fastq	H. sapiens	Illumina HiSeq 2000	11709690	1	pigz	2.46	10.91	167620016	167620016	5.7832	5.875	5.92188	5.94531	0.81267	0.730469	0.929688	0.929688	5.94531	0.929688
H002.pass_0.fastq	H. sapiens	Oxford Nanopore PromethION		1	genozip	2001.05	3452.56	65498164164	65498164164	1139.5	1125.97	1152.22	1159.65	1057.45	1063.97	1064.36	1065.11	1165.55	1067.49
H002.pass_0.fastq	H. sapiens	Oxford Nanopore PromethION		1	genie_ll	7739	13733	81835051018	81835051018	3784.1	3146.11	3991.88	4539.5	2551.63	1685.48	2656.94	3396.93	5505.58	5085.67
H002.pass_0.fastq	H. sapiens	Oxford Nanopore PromethION		1	pigz	1704.22	4466	102393179379	102393179379	6.87962	6.88672	6.89453	6.89453	0.985658	1	1	1	6.89453	1
MH0001_081026_clean.1.fastq	n/a	Illumina Genome Analyzer IIx	118173336	1	mstcom	319.52	2181.02	216753816	98580480	5514.75	5600.17	5600.17	5606.18	3055.88	3394.05	3827.61	3827.61	6796.88	3827.61
MH0001_081026_clean.1.fastq	n/a	Illumina Genome Analyzer IIx	118173336	1	genie_ga	100.88	383.44	642348488	642348488	2542.15	926.328	2270.37	4043.13	2779.21	2319.15	2701.82	3352.49	5621.8	4526.15
MH0001_081026_clean.1.fastq	n/a	Illumina Genome Analyzer IIx	118173336	1	genozip	33.83	68.76	651578696	651578696	669.85	708.778	724.667	730.345	794.396	826.397	875.779	878.383	767.199	900.781
MH0001_081026_clean.1.fastq	n/a	Illumina Genome Analyzer IIx	118173336	1	genie_ll	119.25	163.95	671461943	671461943	3384.54	2360.58	3451.43	4409.35	2318.06	1504.28	2237.82	3181.06	5380.04	4533.68
MH0001_081026_clean.1.fastq	n/a	Illumina Genome Analyzer IIx	118173336	1	dsrc-2	6.05	12.31	698345991	698345991	154.247	130.522	158.076	179.768	343.663	319.902	379.098	394.488	267.27	434.355
MH0001_081026_clean.1.fastq	n/a	Illumina Genome Analyzer IIx	118173336	1	pigz	16.49	52.87	1074976876	1074976876	5.99443	5.99414	6.08203	6.08203	0.832231	0.867188	0.867188	0.867188	6.25	0.925781
MH0002_081203_clear.1.fastq	n/a	Illumina Genome Analyzer IIx	39819657	1	mstcom	110.33	485.76	121780617	81960960	4115.93	3979.87	4511.03	4511.03	1161.24	92.0078	1930.84	1930.84	5268.76	1930.84
MH0002_081203_clear.1.fastq	n/a	Illumina Genome Analyzer IIx	39819657	1	pgrc	12.12	94.32	130210930	90391273	403.5	316.824	346.203	513.303	337.125	71.3105	429.945	433.24	1044.52	823.836
MH0002_081203_clear.1.fastq	n/a	Illumina Genome Analyzer IIx	39819657	1	genie_ga	42.37	196.12	164969739	164969739	2066.67	550.816	1448.75	3159.25	2779.91	2465.89	2942.82	3425.96	5346.53	4625.84
MH0002_081203_clear.1.fastq	n/a	Illumina Genome Analyzer IIx	39819657	1	genozip	4.52	16.37	192082040	192082040	505.845	510.347	547.45	551.612	563.794	529.064	670.98	692.933	558.906	716.816
MH0002_081203_clear.1.fastq	n/a	Illumina Genome Analyzer IIx	39819657	1	genie_ll	53.84	76.87	194190352	194190352	3403.46	1851.12	3370.27	5217.16	2040.27	1111.39	1822.43	2867.97	5694.35	4595.59
MH0002_081203_clear.1.fastq	n/a	Illumina Genome Analyzer IIx	39819657	1	dsrc-2	2.12	3.24	195611955	195611955	266.955	183.872	347.447	347.737	351.869	383.83	407.5	421.834	350.617	433.746
MH0002_081203_clear.1.fastq	n/a	Illumina Genome Analyzer IIx	39819657	1	pigz	5.23	23.56	334891451	334891451	5.64579	5.71289	5.77148	5.77148	0.743906	0.728515	0.728515	0.728515	5.87109	0.925781
MH0003_081203.clean.1.fastq	n/a	Illumina Genome Analyzer IIx	43553795	1	mstcom	116.84	505.83	127675395	84121600	4402.12	4083.18	4855.01	4913.35	1354.85	92.1602	2233.07	2233.13	5708.73	2233.13
MH0003_081203.clean.1.fastq	n/a	Illumina Genome Analyzer IIx	43553795	1	pgrc	13.59	86.67	142400394	98846599	444.029	339.008	391.047	575.668	355.534	64.8438	460.781	477.473	1108.64	833.051
MH0003_081203.clean.1.fastq	n/a	Illumina Genome Analyzer IIx	43553795	1	genie_ga	46.01	227.37	194625965	194625965	2067.15	517.203	1778.21	2437.35	2730.17	2266.32	2853.19	3295.15	5558.76	4621.07
MH0003_081203.clean.1.fastq	n/a	Illumina Genome Analyzer IIx	43553795	1	genozip	5.63	17.6	221562773	221562773	549.361	569.096	591.557	597.472	606.479	547.411	714.913	737.181	618.711	753.691
MH0003_081203.clean.1.fastq	n/a	Illumina Genome Analyzer IIx	43553795	1	genie_ll	56.22	81.86	224971366	224971366	3413.86	1925.71	3110.34	5240.68	2150.52	1222.54	1862.04	3216.84	5693.61	4610.74
MH0003_081203.clean.1.fastq	n/a	Illumina Genome Analyzer IIx	43553795	1	dsrc-2	2.52	3.02	227065896	227065896	306.404	328.155	356.947	357.054	348.976	343.649	408.408	417.991	359.469	418.957
MH0003_081203.clean.1.fastq	n/a	Illumina Genome Analyzer IIx	43553795	1	pigz	5.94	25.77	384923829	384923829	5.80852	5.91211	5.92773	5.92773	0.768546	0.730469	0.730469	0.875977	6	0.925781
NA12878_V2.5_Robot_1_R1.fastq	H. sapiens	Illumina HiSeq X Ten	5221800102	1	genie_ga	4762	48427	36515934728	36515934728	43494.8	29018.1	55681.9	57775.8	3859.74	3417.35	3907.82	4348.34	57776.8	5018.02
NA12878_V2.5_Robot_1_R1.fastq	H. sapiens	Illumina HiSeq X Ten	5221800102	1	genozip	3509.81	7342.17	58069063402	58069063402	1253.93	1247	1255.79	1266.57	1359.28	1316.7	1391.85	1410.28	1278.68	1452.56
NA12878_V2.5_Robot_1_R1.fastq	H. sapiens	Illumina HiSeq X Ten	4527675937	1	genie_ll	7285	15615	61924385535	61924385535	4507.6	4031.69	4598.25	5052.58	2405.6	1596.75	2374.2	3208.11	6213.84	5024.65
NA12878_V2.5_Robot_1_R1.fastq	H. sapiens	Illumina HiSeq X Ten	5221800102	1	dsrc-2	973.69	872.07	66406607941	66406607941	204.061	200.709	206.373	208.883	426.234	422.166	428.109	436.789	241.984	438.598
NA12878_V2.5_Robot_1_R1.fastq	H. sapiens	Illumina HiSeq X Ten	5221800102	1	pigz	3942.44	11184	89263908328	89263908328	6.19912	6.18945	6.20312	6.21289	0.978021	0.982422	0.994141	0.998047	6.25781	1
NA12878-Rep-1_S1_L001_1_R1_001.trimmed.fastq	H. sapiens	Illumina NovaSeq 6000	4527675937	1	genie_ga	4436	32430	15656201462	15656201462	45358.6	43398.8	59188.7	59755	4101.9	3752.88	4196.68	4563.12	60573.7	5483.57
NA12878-Rep-1_S1_L001_1_R1_001.trimmed.fastq	H. sapiens	Illumina NovaSeq 6000	4527675937	1	genozip	1493.97	2710.78	44400881872	44400881872	957.257	946.168	972.227	981.963	978.458	974.422	982.859	998.195	1073.66	1132.93
NA12878-Rep-1_S1_L001_1_R1_001.trimmed.fastq	H. sapiens	Illumina NovaSeq 6000	4527675937	1	genie_ll	8513	14933	47680700356	47680700356	4704.32	4252.8	4681.23	5065.14	2386.11	1827.74	2353.98	2917.5	6223.23	4890.89
NA12878-Rep-1_S1_L001_1_R1_001.trimmed.fastq	H. sapiens	Illumina NovaSeq 6000	4527675937	1	dsrc-2	1184.8	935.69	53659506456	53659506456	129.328	128.697	131.828	133.824	359.672	358.41	361.82	363.822	137.438	371.109
NA12878-Rep-1_S1_L001_1_R1_001.trimmed.fastq	H. sapiens	Illumina NovaSeq 6000	4527675937	1	pigz	1496.12	5697.57	72960107000	72960107000	6.06891	6.06055	6.09375	6.10742	0.98736	0.990235	0.99414	0.998047	6.125	1
Phix1_NoIndex_L001_R1_001.fastq	Phi X 174	Illumina NovaSeq 6000		1	genozip	5460.56	17399	41749737567	41749737567	817.107	810.154	822.828	833.904	906.989	882.709	905.667	929.721	886.789	967.801
Phix1_NoIndex_L001_R1_001.fastq	Phi X 174	Illumina NovaSeq 6000		1	genie_ll	33382	61816	174223595586	174223595586	3896.95	2982.44	3955.3	4926.11	2260.94	1726.51	2232.27	2806.9	5877.31	4737.27
Phix1_NoIndex_L001_R1_001.fastq	Phi X 174	Illumina NovaSeq 6000		1	pigz	5445.11	12140	178114375775	178114375775	5.80874	5.76172	5.78906	5.85352	0.989635	0.994141	0.994141	0.994141	5.89453	1.00391
Phix1_NoIndex_L001_R1_001.fastq	Phi X 174	Illumina NovaSeq 6000		1	dsrc-2	5675.56	8550	188690107724	188690107724	117.567	109.957	117.973	124.75	349.945	346.402	346.404	353.289	140.469	368.309
SRR1238539.fastq	H. sapiens	Ion Torrent PGM	905725797	1	genozip	1541.8	2364.32	18426030442	18426030442	898.874	895.965	904.537	912.192	1022.21	991.988	992.848	1113.89	926.688	1133.27
SRR1238539.fastq	H. sapiens	Ion Torrent PGM	905725797	1	genie_ll	2445.89	4073	21800162978	21800162978	3938.26	3227.26	4139.88	4929.16	2371.08	1309.21	2407.39	3313.56	5621.7	4842.16
SRR1238539.fastq	H. sapiens	Ion Torrent PGM	905725797	1	genie_ga	1858.35	7778	22538489817	22538489817	19245.9	14983.5	16427.5	30371.2	3922.44	3364.43	3914.02	4469.04	35103.2	5375.69
SRR1238539.fastq	H. sapiens	Ion Torrent PGM	905725797	1	dsrc-2	774.88	1887.11	23778719904	23778719904	112.261	102.559	118.195	119.457	386.488	369.73	418.52	433.203	143.617	437.324
SRR1238539.fastq	H. sapiens	Ion Torrent PGM	905725797	1	pigz	1518.31	2208.25	24978946149	24978946149	6.28392	6.27734	6.29297	6.30078	0.989846	0.996094	0.996094	0.996094	6.30859	1.00391
SRR1284073.fastq	H. sapiens	PacBio		1	pigz	7	26.37	546490369	546490369	6.37956	6.49609	6.56641	6.56641	0.864718	0.734375	0.929688	0.929688	6.56641	0.929688
SRR554369_1.fastq	P. aeruginosa	Illumina Genome Analyzer IIx	16872339	1	pgrc	2.45	14.96	25717287	8844948	113.456	62.8711	138.111	149.82	43.9086	14.793	21.2305	93.2422	279.051	93.2773
SRR554369_1.fastq	P. aeruginosa	Illumina Genome Analyzer IIx	16872339	1	mstcom	12.46	126.83	25791379	8919040	2280.49	2144.43	2568.94	2679.11	447.182	28.2539	375.541	902.799	2940.3	902.863
SRR554369_1.fastq	P. aeruginosa	Illumina Genome Analyzer IIx	16872339	1	genie_ga	25.17	120.68	130987301	130987301	1852.33	1476.23	1939.19	2526.22	2889.17	1812.36	3077.55	4160.19	2749.55	4339.65
SRR554369_1.fastq	P. aeruginosa	Illumina Genome Analyzer IIx	16872339	1	genie_ll	33.09	50.51	193798389	193798389	3388.45	1876.41	3847.83	4370.2	2254.47	976.879	1920.47	3262.12	5892.24	4803.79
SRR554369_1.fastq	P. aeruginosa	Illumina Genome Analyzer IIx	16872339	1	genozip	10.85	18.69	193868084	193868084	755.494	767.465	838.231	851.595	787.664	522.169	949.882	1096.71	852.934	1102.05
SRR554369_1.fastq	P. aeruginosa	Illumina Genome Analyzer IIx	16872339	1	dsrc-2	2.08	2.8	210377471	210377471	248.304	155.256	329.55	342.417	259.785	263.893	304.541	318.08	347.234	346.855
SRR554369_1.fastq	P. aeruginosa	Illumina Genome Analyzer IIx	16872339	1	pigz	4.68	15.34	318237498	318237498	5.75716	5.73242	6.02148	6.03125	0.72532	0.730469	0.730469	0.730469	6.19531	0.925781
SRR870667.fastq	T. cacao	Illumina Genome Analyzer IIx	463193551	1	pgrc	168.14	2404.01	1436598619	973405068	7298.9	4173.11	5714.41	11707.4	4905.5	3490.5	5058.41	8069.32	22838.1	14029.6
SRR870667.fastq	T. cacao	Illumina Genome Analyzer IIx	463193551	1	genozip	387.54	592.38	7015854268	7015854268	1284.24	1288.4	1288.73	1289.73	1277.14	1236.82	1309.48	1309.91	1292.27	1319.5
SRR870667.fastq	T. cacao	Illumina Genome Analyzer IIx	463193551	1	genie_ga	610.16	7876	7338002008	7338002008	5949.94	4565.2	4566.11	5999.36	3902.65	3485.46	3971.56	4533.57	12886.7	5134.93
SRR870667.fastq	T. cacao	Illumina Genome Analyzer IIx	463193551	1	genie_ll	748.43	1477.14	7533573444	7533573444	4071.77	2740.87	4231.76	5551.14	2569.94	2045.32	2524.81	3088.78	5698.96	4805.46
SRR870667.fastq	T. cacao	Illumina Genome Analyzer IIx	463193551	1	dsrc-2	208.08	341.91	8088904656	8088904656	111.447	112.227	112.664	112.758	352.965	327.945	342.223	412.16	113.121	424.609
SRR870667.fastq	T. cacao	Illumina Genome Analyzer IIx	463193551	1	pigz	481.01	951.65	10916261652	10916261652	6.31799	6.30469	6.35156	6.35156	0.967773	0.921875	0.980469	0.988281	6.35156	0.988281

## Sheet: Aligned Simulations
filename	Species	Technology	Coverage	QV	tool	time_decompress	time_compress	size_compressed	mem_avg_comp	mem_25_comp	mem_50_comp	mem_75_comp	mem_avg_decomp	mem_25_decomp	mem_50_decomp	mem_75_decomp	mem_max_comp	mem_max_decomp
9799_7#3.sam.cleaned.sam	E. coli	Illumina HiSeq 2000	453.7	1	bam	0.3	0.91	20870920	7.45801	0.461914	5.75195	12.748	0.210938	0.210938	0.210938	0.210938	18.1328	0.210938
9799_7#3.sam.cleaned.sam	E. coli	Illumina HiSeq 2000	453.7	1	cram-3.1-normal	0.34	0.78	16028467	78.5156	32.9854	88.8281	119.449	47.2695	23.7324	47.2695	70.8066	149.195	94.3438
9799_7#3.sam.cleaned.sam	E. coli	Illumina HiSeq 2000	453.7	1	deez	2.27	2.41	16955210	609.886	385.164	743.252	883.597	701.544	512.727	794.539	969.754	929.125	1097.29
9799_7#3.sam.cleaned.sam	E. coli	Illumina HiSeq 2000	453.7	1	genie_la	9.86	23.75	15257749	550.325	240.006	805.344	805.496	325.331	58.3926	262.947	599.586	805.496	599.586
9799_7#3.sam.cleaned.sam	E. coli	Illumina HiSeq 2000	453.7	1	genie_ref	11.16	23.19	15259506	572.157	248.469	828.602	828.691	347.744	70.5078	291.164	618.852	828.691	618.852
9799_7#3.sam.cleaned.sam	E. coli	Illumina HiSeq 2000	453.7	1	genozip	1.36	5.01	12231202	1584.84	1142.83	2055.39	2133.13	150.623	122.506	159.518	199.461	2175.85	209.254
9827_2#49.sam.cleaned.sam	H. sapiens	Illumina HiSeq 2000	2.3	1	bam	15.39	43.79	5873527678	21.0898	20.7852	21.2969	21.3164	15.6708	15.8906	15.9531	16.0742	21.9062	16.1719
9827_2#49.sam.cleaned.sam	H. sapiens	Illumina HiSeq 2000	2.3	1	cram-3.1-normal	28.34	53.08	3029609073	303.69	3.125	299.488	512.434	370.291	314.384	377.57	435.443	803.152	643.605
9827_2#49.sam.cleaned.sam	H. sapiens	Illumina HiSeq 2000	2.3	1	deez	227.69	517.12	3091885419	1591.8	1585.1	1668.11	1786.41	6713.97	6269.54	7137.51	7648.05	4849.2	7896.05
9827_2#49.sam.cleaned.sam	H. sapiens	Illumina HiSeq 2000	2.3	1	genie_la	535.53	921.8	3614075429	3653.21	2875.44	3852.12	4608.96	2466.6	1859.93	2461.92	3086.26	5526.13	4797.27
9827_2#49.sam.cleaned.sam	H. sapiens	Illumina HiSeq 2000	2.3	1	genie_ref	728.22	1050.4	3006625253	4424.16	3674.77	4555.69	5323.36	2960.86	2268.27	2861.15	3611.89	6565.25	5115.18
9827_2#49.sam.cleaned.sam	H. sapiens	Illumina HiSeq 2000	2.3	1	genozip	38.11	67.55	2968354852	1990.86	1763.39	2033.05	2237.58	1530.4	1344	1535.23	1762.51	3274.73	2195.2
ERR174310.aln.sort.dupmark.rg.recal.sam.cleaned.sam	H. sapiens	Illumina HiSeq 2000	n/a	1	bam	312.03	365.18	31513021444	20.3781	20.5312	20.8711	20.8711	13.8441	13.8867	13.9648	13.9688	20.9141	14.6055
ERR174310.aln.sort.dupmark.rg.recal.sam.cleaned.sam	H. sapiens	Illumina HiSeq 2000	n/a	1	cram-3.1-normal	844.44	596.33	17197791764	356.305	289.789	328.793	546.891	333.026	298.012	344.453	375.824	852.531	577.012
ERR174310.aln.sort.dupmark.rg.recal.sam.cleaned.sam	H. sapiens	Illumina HiSeq 2000	n/a	1	genie_la	3455.46	4943	17931077000	4270.69	4076.99	4399.29	4678.44	2356.27	1810.63	2363.59	2892.9	5631.96	5065.01
ERR174310.aln.sort.dupmark.rg.recal.sam.cleaned.sam	H. sapiens	Illumina HiSeq 2000	n/a	1	genie_ref	3393.35	4385	16574807321	5302.83	5128.1	5556.69	5840.3	2953.8	2388.09	2974.51	3521.47	6613.48	5084.43
ERR174310.aln.sort.dupmark.rg.recal.sam.cleaned.sam	H. sapiens	Illumina HiSeq 2000	n/a	1	genozip	689.16	680.21	16850049262	2198.3	1957.58	2223.5	2460.28	1617.69	1420.06	1638.51	1829.25	3083.24	2369.73
ERR174310.chr9.rn.sam.cleaned.sam	H. sapiens	Illumina HiSeq 2000	13.6	1	bam	4.59	14.73	1332333769	19.9271	20.1719	20.2578	20.2852	14.9553	15.2656	15.4766	15.5273	20.2852	15.5273
ERR174310.chr9.rn.sam.cleaned.sam	H. sapiens	Illumina HiSeq 2000	13.6	1	cram-3.1-normal	5.72	32.81	694796655	154.956	3.13281	107.418	380.312	248.083	253.414	256.977	261.785	391.547	268.156
ERR174310.chr9.rn.sam.cleaned.sam	H. sapiens	Illumina HiSeq 2000	13.6	1	deez	65.63	160.57	689591269	749.405	5.23438	5.23438	1572.3	5137.25	4339.05	5431.15	6460.98	2352.48	7205.44
ERR174310.chr9.rn.sam.cleaned.sam	H. sapiens	Illumina HiSeq 2000	13.6	1	genie_la	141.16	195.62	706208641	3787.74	3066.26	3951.62	4481.07	2562.41	1712.54	2352.21	3447.14	5120.31	4690.28
ERR174310.chr9.rn.sam.cleaned.sam	H. sapiens	Illumina HiSeq 2000	13.6	1	genie_ref	98.81	188.48	652070708	5097.22	4649.76	5266.11	5918.31	2912.07	2247.3	2872.59	3634.14	6246.95	4728.79
ERR174310.chr9.rn.sam.cleaned.sam	H. sapiens	Illumina HiSeq 2000	13.6	1	genozip	85.72	103.94	597256174	2350.96	2404.79	2406.38	2406.78	2193.27	2273.12	2291.92	2294.23	2407.28	2310.83
ERR174324.aln_bowtie2.sorted.dupmark.rg.realn.recal.sam.cleaned.sam	H. sapiens	Illumina HiSeq 2000	15.2	1	bam	550.82	697.45	31604011531	19.958	18.2031	20.8008	21.0508	13.0246	12.0508	12.8828	14.1836	21.0586	15.0273
ERR174324.aln_bowtie2.sorted.dupmark.rg.realn.recal.sam.cleaned.sam	H. sapiens	Illumina HiSeq 2000	15.2	1	cram-3.1-normal	389.75	619.94	17029361375	456.795	377.43	483.164	571.113	372.237	324.043	359.328	465.672	804.648	551.488
ERR174324.aln_bowtie2.sorted.dupmark.rg.realn.recal.sam.cleaned.sam	H. sapiens	Illumina HiSeq 2000	15.2	1	deez	3349.43	3948	17158135570	1542.36	1459.59	1661.73	1709.55	8084.3	8123.24	8328.51	8358.39	2830.75	8690.88
ERR174324.aln_bowtie2.sorted.dupmark.rg.realn.recal.sam.cleaned.sam	H. sapiens	Illumina HiSeq 2000	15.2	1	genie_la	2976.3	5181	17527180481	4256.51	4069.82	4405.93	4698.36	2501.88	2021.24	2501.46	2980.59	6280.7	4847.98
ERR174324.aln_bowtie2.sorted.dupmark.rg.realn.recal.sam.cleaned.sam	H. sapiens	Illumina HiSeq 2000	15.2	1	genie_ref	2731.44	4996	16101656010	5091.46	4955.99	5366.95	5669.62	2882.93	2260.6	2894.81	3528.8	6575.39	4914.47
ERR174324.aln_bowtie2.sorted.dupmark.rg.realn.recal.sam.cleaned.sam	H. sapiens	Illumina HiSeq 2000	15.2	1	genozip	1508.09	1956.22	15589192662	2422.17	2157.33	2471.96	2677.42	2145.02	1948.48	2131.14	2310.45	3553.38	2866.28
G15511.HCC1143_BL.1.chr9.rn.sam.cleaned.sam	H. sapiens	Illumina HiSeq 2000	62.42	1	bam	24.37	134.11	5769214750	22.7703	23.1758	23.1797	23.1797	15.856	15.9648	15.9688	15.9727	23.2383	16.1094
G15511.HCC1143_BL.1.chr9.rn.sam.cleaned.sam	H. sapiens	Illumina HiSeq 2000	62.42	1	cram-3.1-normal	25.3	60.1	3221863647	234.02	37.7969	354.027	356.868	257.975	255.546	259.438	263.085	371.281	274.938
G15511.HCC1143_BL.1.chr9.rn.sam.cleaned.sam	H. sapiens	Illumina HiSeq 2000	62.42	1	deez	234.49	341.14	3412914825	1221.63	1354.72	1598.23	1623.23	6421.12	5913.2	6740.96	7157.92	2197.19	7934.41
G15511.HCC1143_BL.1.chr9.rn.sam.cleaned.sam	H. sapiens	Illumina HiSeq 2000	62.42	1	genie_la	483.5	831.42	3307332942	4104.84	3661.95	4282.23	4825.58	2481.73	1835.39	2468.61	3158.83	5721.06	4681.22
G15511.HCC1143_BL.1.chr9.rn.sam.cleaned.sam	H. sapiens	Illumina HiSeq 2000	62.42	1	genie_ref	422.47	771.34	3160800526	5346.51	5282.15	5572.49	5785.17	3037.14	2495.78	3077.56	3630.55	6390.88	4708.29
G15511.HCC1143_BL.1.chr9.rn.sam.cleaned.sam	H. sapiens	Illumina HiSeq 2000	62.42	1	genozip	97.86	131.54	3187637186	1771.14	1745.31	1802.71	1811.01	1287.66	1280.42	1310.03	1317.21	2934.64	1440.96
G15511.HCC1143_BL.1.sam.cleaned.sam	H. sapiens	Illumina HiSeq 2000	56	1	bam	2373.92	2515.76	166046891247	19.5977	19.5117	19.5312	19.8633	14.3805	14.3789	14.3789	14.3789	19.8984	15.4609
G15511.HCC1143_BL.1.sam.cleaned.sam	H. sapiens	Illumina HiSeq 2000	56	1	cram-3.1-normal	1830.4	1357.63	95854899154	475.805	415.032	486.201	583.765	278.627	241.008	282.336	324.773	868.867	396.727
G15511.HCC1143_BL.1.sam.cleaned.sam	H. sapiens	Illumina HiSeq 2000	56	1	deez	8622	10214	99432628737	1677.97	1676.98	1686.34	1694.93	7676.94	7467.34	7696.39	8000.11	3283.95	8601.02
G15511.HCC1143_BL.1.sam.cleaned.sam	H. sapiens	Illumina HiSeq 2000	56	1	genie_la	15248	28994	100021707500	5696.75	4087.57	4476.19	4959.84	2546.93	2055.5	2520.81	3014.62	21131.1	5177.7
G15511.HCC1143_BL.1.sam.cleaned.sam	H. sapiens	Illumina HiSeq 2000	56	1	genie_ref	12783	24993	96001463967	6952.34	5532.28	5774.04	6047.46	2886.73	2347.27	2887.65	3415.43	22725.9	5305.39
G15511.HCC1143_BL.1.sam.cleaned.sam	H. sapiens	Illumina HiSeq 2000	56	1	genozip	2802.33	5721	93008432610	3389.75	3160.37	3327.87	3541.28	1886.65	1595.35	1894.47	2101.86	4556.91	2547.29
G15511.HCC1143.1.sam.cleaned.sam	H. sapiens	Illumina HiSeq 2000	46.5	1	bam	3724	8209	141628950839	18.6347	18.0469	18.1406	19.1211	14.4331	14.2852	14.418	14.418	19.6367	15.6289
G15511.HCC1143.1.sam.cleaned.sam	H. sapiens	Illumina HiSeq 2000	46.5	1	cram-3.1-normal	3164.17	8639	83069840944	418.583	349.238	431.59	513.516	356.878	326.204	361.043	417.047	810.09	561.145
G15511.HCC1143.1.sam.cleaned.sam	H. sapiens	Illumina HiSeq 2000	46.5	1	deez	6872	8961	85301007339	1740.79	1733.57	1756.13	1785.99	8361.66	8356.72	8446.66	8500.24	3415.35	9082.9
G15511.HCC1143.1.sam.cleaned.sam	H. sapiens	Illumina HiSeq 2000	46.5	1	genie_la	12083	23942	84383146438	5254.56	4059.2	4397.66	4770.97	2538.35	2029.79	2517.78	3036.48	18622	5317.07
G15511.HCC1143.1.sam.cleaned.sam	H. sapiens	Illumina HiSeq 2000	46.5	1	genie_ref	10883	21093	81564165564	6682.16	5315.38	5626.96	5985.22	2861.02	2281.45	2859.13	3441.77	19914.4	5337.8
G15511.HCC1143.1.sam.cleaned.sam	H. sapiens	Illumina HiSeq 2000	46.5	1	genozip	4050	4921	80778937106	3289.01	3011.96	3212.73	3418.48	2017.15	1777.47	2010.73	2211.33	4278.46	2669.39
H002.pass.sam.cleaned.sam	H. sapiens	Oxford Nanopore PromethION		1	bam	698.28	812.84	97740742258	458.164	320.074	506.766	578.934	182.445	160.488	188.379	203.75	682.289	223.109
H002.pass.sam.cleaned.sam	H. sapiens	Oxford Nanopore PromethION		1	cram-3.1-normal	720.67	814.59	56806619342	1985.75	1789.47	2128.47	2477.21	896.832	858.12	904.617	957.23	2863.24	1137.48
H002.pass.sam.cleaned.sam	H. sapiens	Oxford Nanopore PromethION		1	deez	2654.27	3721	56865138803	2766.41	2540.58	3021.77	3153.05	6239.23	5336.85	6646.13	7087.73	4255.55	7645.37
H002.pass.sam.cleaned.sam	H. sapiens	Oxford Nanopore PromethION		1	genie_la	13467	17715	59068123515	2786.79	2065.22	2820.37	3357.46	1663.83	800.166	1496.71	2225.48	4883.07	4841.1
H002.pass.sam.cleaned.sam	H. sapiens	Oxford Nanopore PromethION		1	genie_ref	7097	11564	58426778254	4092.24	3704.67	4348.81	4645.54	2843.9	2107.48	2860.49	3666.29	5113.7	5059.14
H002.pass.sam.cleaned.sam	H. sapiens	Oxford Nanopore PromethION		1	genozip	2534.39	2678.34	59216188294	1881.53	1531.71	1899.54	2109.32	1541.73	1275.98	1588.91	1765.37	2928.77	2116.51
HCC1954.mix1.n80t20.sam.cleaned.sam	H. sapiens	Illumina HiSeq 2000	25.9	1	bam	2756.16	7468	73286113099	19.1421	18.3281	19.6523	19.9258	15.5956	15.707	15.7305	15.7383	19.9375	15.7383
HCC1954.mix1.n80t20.sam.cleaned.sam	H. sapiens	Illumina HiSeq 2000	25.9	1	cram-3.1-normal	1235.38	4264	42085489413	436.831	374.703	437.629	501.773	278.183	251.352	277.773	311.049	795.504	390.812
HCC1954.mix1.n80t20.sam.cleaned.sam	H. sapiens	Illumina HiSeq 2000	25.9	1	genie_la	6639	11803	43888386833	4784.08	4253.94	4541.01	4847.89	2459.81	1957.47	2439.81	2935.55	9978.2	4932.67
HCC1954.mix1.n80t20.sam.cleaned.sam	H. sapiens	Illumina HiSeq 2000	25.9	1	genie_ref	7255	11656	41919537016	6014.76	5399.38	5741.55	6101.69	2901.04	2332.71	2894.38	3476.25	10965.4	5264.19
HCC1954.mix1.n80t20.sam.cleaned.sam	H. sapiens	Illumina HiSeq 2000	25.9	1	genozip	1094.72	2454.09	40829663088	3175.55	3085.02	3131.55	3145.63	2330.98	2287.01	2340.66	2364.2	3982.72	2740.67
K562_cytosol_LID8465_TopHat_v2.sam.cleaned.sam	H. sapiens	Illumina HiSeq 2000	n/a	1	bam	118.53	140	12385316507	21.1601	21.0078	21.0273	21.7734	13.8692	13.7305	13.7891	13.9453	21.7773	15.375
K562_cytosol_LID8465_TopHat_v2.sam.cleaned.sam	H. sapiens	Illumina HiSeq 2000	n/a	1	cram-3.1-normal	149.35	142.19	7952341453	362.749	280.113	290.555	533.416	192.244	116.35	121.355	298.076	891.871	579.555
K562_cytosol_LID8465_TopHat_v2.sam.cleaned.sam	H. sapiens	Illumina HiSeq 2000	n/a	1	deez	865.21	1075.76	7958062455	1548.03	1584.37	1599.64	1672	6586.91	6290.46	6977.03	7157.08	4504.88	7733.22
K562_cytosol_LID8465_TopHat_v2.sam.cleaned.sam	H. sapiens	Illumina HiSeq 2000	n/a	1	genie_la	1141.27	2467.98	6571914979	4310.13	2969.45	4111.45	5047.3	2497.49	1919.26	2452.76	3024.55	8042.49	4838.71
K562_cytosol_LID8465_TopHat_v2.sam.cleaned.sam	H. sapiens	Illumina HiSeq 2000	n/a	1	genie_ref	1462.38	2873.77	6463687555	5071.03	3986.32	4935	5668.6	2885.39	2257.01	2855.62	3511.82	8231.82	4838.52
K562_cytosol_LID8465_TopHat_v2.sam.cleaned.sam	H. sapiens	Illumina HiSeq 2000	n/a	1	genozip	377.03	404.59	7257364216	2590.95	2048.23	2254.89	3422.57	2275.52	2051.18	2206.28	2728.66	3438.63	2759.79
MiSeq_Ecoli_DH10B_110721_PF.sam.cleaned.sam	E. coli	Illumina MiSeq	447.8	1	bam	5.37	13.93	1287059790	19.7756	19.9375	19.9727	20.2188	15.7054	16.0039	16.1836	16.4219	20.5586	16.8086
MiSeq_Ecoli_DH10B_110721_PF.sam.cleaned.sam	E. coli	Illumina MiSeq	447.8	1	cram-3.1-normal	11.15	19.6	828735406	463.885	393.066	464.176	561.18	174.225	162.668	174.422	190.715	739.613	219.492
MiSeq_Ecoli_DH10B_110721_PF.sam.cleaned.sam	E. coli	Illumina MiSeq	447.8	1	deez	65.57	67.87	785843945	1826.89	1784.11	1872.19	1925.25	5795.32	4892.53	6489.39	6987.81	2082.82	7519.91
MiSeq_Ecoli_DH10B_110721_PF.sam.cleaned.sam	E. coli	Illumina MiSeq	447.8	1	genie_la	131.42	227.43	765789329	4454.91	3246.33	4771.6	5670.17	2605.63	1807.5	2694.29	3353.87	5851.04	4830.72
MiSeq_Ecoli_DH10B_110721_PF.sam.cleaned.sam	E. coli	Illumina MiSeq	447.8	1	genie_ref	174.66	279.27	1037951227	5317.32	5213.72	5666.57	5914.47	3163.95	2413.06	2859.85	4100.32	6295.62	5924.25
MiSeq_Ecoli_DH10B_110721_PF.sam.cleaned.sam	E. coli	Illumina MiSeq	447.8	1	genozip	21.61	122.76	799577125	2144.33	2138.23	2194.87	2247.28	1529.94	1404.2	1816.91	1832.47	2335.35	1834.84
NA12877_S1.sam.cleaned.sam	H. sapiens	Illumina HiSeq 2000	17.4	1	bam	1633.89	2915.68	71797093130	22.6896	22.5977	22.8398	23.1641	17.7986	17.5859	17.9844	18.2617	23.5742	18.3164
NA12877_S1.sam.cleaned.sam	H. sapiens	Illumina HiSeq 2000	17.4	1	cram-3.1-normal	991.15	2001.94	42049035241	389.294	268.723	382.305	489.461	436.484	370.513	446.439	514.793	873.605	576.957
NA12877_S1.sam.cleaned.sam	H. sapiens	Illumina HiSeq 2000	17.4	1	deez	4428	4146	44783474383	1677.86	1676.78	1715.42	1730.83	8256.19	8258.52	8463.04	8505.74	2745.05	8958.05
NA12877_S1.sam.cleaned.sam	H. sapiens	Illumina HiSeq 2000	17.4	1	genie_la	6807	57974	46863131552	12895.6	12529	15050	15632.1	2529.83	1841.87	2419.97	3138.33	31684.1	5289.55
NA12877_S1.sam.cleaned.sam	H. sapiens	Illumina HiSeq 2000	17.4	1	genie_ref	6682	49570	41883814181	15587.3	14839.3	16897	17941.4	2880.97	2238.09	2893.44	3512.14	33681.6	5285.61
NA12877_S1.sam.cleaned.sam	H. sapiens	Illumina HiSeq 2000	17.4	1	genozip	4341	7239	37556442303	3129.4	2580.43	3050.57	4024.62	2665.47	2233.5	2574.77	3205.86	4158.69	3221.95
NA12878_S1.sam.cleaned.sam	H. sapiens	Illumina HiSeq 2000	52.3	1	bam	1291.41	1417.75	104317691537	22.9999	22.6797	23.0586	23.4297	18.4231	18.25	18.3711	18.9062	23.7656	19.3906
NA12878_S1.sam.cleaned.sam	H. sapiens	Illumina HiSeq 2000	52.3	1	cram-3.1-normal	2876.16	7394	61187778157	432.16	275.23	467.414	540.441	240.688	143.262	259.092	301.329	831.074	402.984
NA12878_S1.sam.cleaned.sam	H. sapiens	Illumina HiSeq 2000	52.3	1	deez	9985	19054	65250400219	1661.24	1653.71	1671.91	1713.96	8945.07	9017.32	9124.42	9205.68	3381.07	9613.96
NA12878_S1.sam.cleaned.sam	H. sapiens	Illumina HiSeq 2000	52.3	1	genie_la	10077	65595	67578441161	15168.8	13693.5	18860.9	19047.2	2428.17	1842.7	2413.03	2946.52	36992.7	5094.71
NA12878_S1.sam.cleaned.sam	H. sapiens	Illumina HiSeq 2000	52.3	1	genie_ref	9047	68558	60304558182	17417.8	15958.5	20266.7	21400.3	2766.6	2150.99	2784.5	3352.21	39075.2	5107.35
NA12878_S1.sam.cleaned.sam	H. sapiens	Illumina HiSeq 2000	52.3	1	genozip	5173	12569	54333551544	3555.7	3233.06	3532.11	4177.16	2619.72	2270.79	2571.81	3078.32	4304.41	3200.66
NA12878-Rep-1_S1_L001_2.aln.sort.dupmark.rg.sam.cleaned.sam	H. sapiens	Illumina NovaSeq 6000	n/a	1	bam	1222.7	2862.74	45229636943	20.0404	19.9922	20.0938	20.1094	15.8289	15.7891	15.8438	15.8828	20.1406	16.8047
NA12878-Rep-1_S1_L001_2.aln.sort.dupmark.rg.sam.cleaned.sam	H. sapiens	Illumina NovaSeq 6000	n/a	1	cram-3.1-normal	1282.28	781.43	14815131684	512.085	451.805	521.199	606.711	521.359	483.543	530.773	568.875	865.363	650.188
NA12878-Rep-1_S1_L001_2.aln.sort.dupmark.rg.sam.cleaned.sam	H. sapiens	Illumina NovaSeq 6000	n/a	1	genie_la	8469	14832	16391295831	4618.4	4185.87	4698.58	5135.17	2374.36	1933.07	2357.6	2802.29	6290.92	5014.76
NA12878-Rep-1_S1_L001_2.aln.sort.dupmark.rg.sam.cleaned.sam	H. sapiens	Illumina NovaSeq 6000	n/a	1	genie_ref	6419	12965	13901704339	6017.65	5865.1	6121.76	6342	2992.07	2500.33	2994.39	3495.3	7219.06	5031.41
NA12878-Rep-1_S1_L001_2.aln.sort.dupmark.rg.sam.cleaned.sam	H. sapiens	Illumina NovaSeq 6000	n/a	1	genozip	1573.8	2848.95	13098174479	2100.45	1915.56	2224.3	2370.57	1741.41	1543.16	1809.34	1971.26	3043.17	2542.35
NA12878.pacbio.bwa-sw.20140202.sam.cleaned.sam	H. sapiens	PacBio	8.4	1	bam	303.1	303.72	40738680463	58.8177	56.6719	61.5469	63.2617	55.9992	52.2773	56.7891	59.8408	64.0273	61.2891
NA12878.pacbio.bwa-sw.20140202.sam.cleaned.sam	H. sapiens	PacBio	8.4	1	cram-3.1-normal	396.83	177.8	26602692245	1466.55	873.574	1937.29	1978.94	782.298	722.617	796.711	851.102	2254.15	1118.09
NA12878.pacbio.bwa-sw.20140202.sam.cleaned.sam	H. sapiens	PacBio	8.4	1	genie_la	3999	6004	28048427775	16856.3	16456.8	17373.6	18058.3	8662.06	7538.82	8668.7	9894.33	21421.8	15437.5
NA12878.pacbio.bwa-sw.20140202.sam.cleaned.sam	H. sapiens	PacBio	8.4	1	genie_ref	2679.43	5949	27344169468	17013.8	15814.3	17179.4	18661.5	7681.48	6468.79	7567.88	8637.43	20835.8	15775.8
NA12878.pacbio.bwa-sw.20140202.sam.cleaned.sam	H. sapiens	PacBio	8.4	1	genozip	1346.28	1245.27	25333192720	1883.43	1731.99	1880.89	2063.99	1845.06	1704.71	1859.99	1989.71	2933.52	2163.34
NA12879_S1.sam.cleaned.sam	H. sapiens	Illumina HiSeq 2000	53.3	1	bam	2231.76	2613.72	116576445433	21.9983	21.418	22.4258	22.4883	17.6022	17.1719	17.6367	18.25	22.6289	18.6445
NA12879_S1.sam.cleaned.sam	H. sapiens	Illumina HiSeq 2000	53.3	1	cram-3.1-normal	2475.72	5128	63285904414	439.359	403.91	457.469	506.336	282.838	244.945	279.002	317.562	810.504	403.996
NA12879_S1.sam.cleaned.sam	H. sapiens	Illumina HiSeq 2000	53.3	1	deez	6349	7019	65081677183	1676.8	1667.02	1695.31	1720.39	8614.49	8577.23	8672.36	8783.43	3104.19	9622.48
NA12879_S1.sam.cleaned.sam	H. sapiens	Illumina HiSeq 2000	53.3	1	genie_la	11047	20708	64761732236	4288.18	3911.29	4425.66	4798.11	2492.95	2003.51	2473.58	2967.91	8462.92	5050.42
NA12879_S1.sam.cleaned.sam	H. sapiens	Illumina HiSeq 2000	53.3	1	genie_ref	9421	17169	61499342145	5722.63	5439.57	5673.62	5897.54	2879.11	2355.44	2875.26	3398.93	8648.82	5137.49
NA12879_S1.sam.cleaned.sam	H. sapiens	Illumina HiSeq 2000	53.3	1	genozip	5602	8673	55510329663	3659.49	3475.03	3708.22	3841.68	2486.77	2282.42	2504.92	2679.19	4768.32	3286.37
NA12882_S1.sam.cleaned.sam	H. sapiens	Illumina HiSeq 2000	24.1	1	bam	3368.86	6405	84278931930	22.2673	21.7969	21.9531	23.0273	19.2377	18.8906	19.6719	19.8594	23.1914	19.9219
NA12882_S1.sam.cleaned.sam	H. sapiens	Illumina HiSeq 2000	24.1	1	cram-3.1-normal	1250.91	1033.77	47643639680	461.492	339.555	445.584	575.17	239.366	146.016	257.592	299.383	892.891	386.598
NA12882_S1.sam.cleaned.sam	H. sapiens	Illumina HiSeq 2000	24.1	1	genie_la	7207	42937	54820099217	11656.4	11119.3	12742.3	14749.9	2477.47	1909.54	2391.88	2966.29	29348.1	5426.61
NA12882_S1.sam.cleaned.sam	H. sapiens	Illumina HiSeq 2000	24.1	1	genie_ref	6313	41869	47944111304	13940.3	13648.6	16164.9	17381.9	2793.67	2225.58	2770.11	3323.04	31367.2	5443.8
NA12882_S1.sam.cleaned.sam	H. sapiens	Illumina HiSeq 2000	24.1	1	genozip	5851	8104	42085237647	3418.11	2944.79	3326.19	4217.4	2615.26	2300.9	2565.36	3128.19	4284.94	3187.8
NA12890_S1.sam.cleaned.sam	H. sapiens	Illumina HiSeq 2000	46.9	1	bam	1518.82	1742.76	100186848586	21.2908	21.0273	21.5312	21.6172	16.792	16.293	16.9883	17.4336	21.8633	17.8242
NA12890_S1.sam.cleaned.sam	H. sapiens	Illumina HiSeq 2000	46.9	1	cram-3.1-normal	1449.67	2051.43	53850815331	504.808	449.488	517.82	581.02	285.677	259.898	283.828	315.889	881.23	388.746
NA12890_S1.sam.cleaned.sam	H. sapiens	Illumina HiSeq 2000	46.9	1	deez	5976	10398	55217846713	1683.36	1682.88	1698.27	1734.63	8448.34	8262.93	8579.11	8772.55	3121.84	9220.51
NA12890_S1.sam.cleaned.sam	H. sapiens	Illumina HiSeq 2000	46.9	1	genie_la	10706	21492	55481484707	4125.82	3460.13	4210.75	4792.54	2578.59	2112.98	2564.76	3023.17	8604.86	5015.85
NA12890_S1.sam.cleaned.sam	H. sapiens	Illumina HiSeq 2000	46.9	1	genie_ref	11467	16116	52492303625	5791.88	5450.59	5696.62	5950.51	2895.05	2350.92	2882.09	3427.04	8877.68	4946.62
NA12890_S1.sam.cleaned.sam	H. sapiens	Illumina HiSeq 2000	46.9	1	genozip	4991	6064	46996020167	3557.23	3307.24	3584.44	3773.37	2481.44	2262.88	2496.78	2679.03	4608.1	3255.06
NA21144.chrom11.ILLUMINA.bwa.GIH.low_coverage.20130415.sam.cleaned.sam	H. sapiens	Illumina HiSeq 2000	7.4	1	bam	2.8	7.23	917894475	20.116	20.6523	20.6758	20.6758	14.6318	14.7734	15.4648	15.4648	20.6797	15.4727
NA21144.chrom11.ILLUMINA.bwa.GIH.low_coverage.20130415.sam.cleaned.sam	H. sapiens	Illumina HiSeq 2000	7.4	1	cram-3.1-normal	3.33	29.38	511328293	102.566	3.08203	27.3613	192.535	237.462	245.732	249.816	251.875	347.059	259
NA21144.chrom11.ILLUMINA.bwa.GIH.low_coverage.20130415.sam.cleaned.sam	H. sapiens	Illumina HiSeq 2000	7.4	1	deez	38.23	128.89	521775600	571.507	5.19141	5.23438	1594.21	4325.06	3398.36	4529.64	5289.22	1956.79	6113
NA21144.chrom11.ILLUMINA.bwa.GIH.low_coverage.20130415.sam.cleaned.sam	H. sapiens	Illumina HiSeq 2000	7.4	1	genie_la	102.27	134.58	566872339	3868.62	3269.12	4301.21	5034.66	2399.79	1442.42	2194.86	3401.14	5317.3	4738.46
NA21144.chrom11.ILLUMINA.bwa.GIH.low_coverage.20130415.sam.cleaned.sam	H. sapiens	Illumina HiSeq 2000	7.4	1	genie_ref	91.6	140.08	506523284	4907.53	4399.36	5207.67	5707.43	2696.79	1784.93	2525.42	3715.09	6527.3	4764.54
NA21144.chrom11.ILLUMINA.bwa.GIH.low_coverage.20130415.sam.cleaned.sam	H. sapiens	Illumina HiSeq 2000	7.4	1	genozip	7.2	11.76	502305353	1264.63	1290.88	1362.9	1376.86	1078.45	1110.17	1225.07	1237.14	1461.41	1253.68
sample-2-10_sorted.sam.cleaned.sam	H. sapiens	Ion Torrent PGM	274	1	bam	5.23	12.34	1356727285	26.9947	26.8125	27.7148	27.8984	19.6668	19.9727	20.6484	20.6484	34.6211	21.0703
sample-2-10_sorted.sam.cleaned.sam	H. sapiens	Ion Torrent PGM	274	1	cram-3.1-normal	10.52	34.51	964497590	228.522	3.12891	122.619	479.897	432.594	351.533	418.805	507.293	905.902	810.426
sample-2-10_sorted.sam.cleaned.sam	H. sapiens	Ion Torrent PGM	274	1	deez	146.27	399.28	1004158776	2058.13	1591.18	1803.89	2365.16	5822.67	4839.47	6743.07	6933.14	7463.3	7146.28
sample-2-10_sorted.sam.cleaned.sam	H. sapiens	Ion Torrent PGM	274	1	genie_la	266.25	312.49	958374489	3042.22	2709.36	3166.95	3608.56	2138.84	1168.21	1877.67	3105.33	4844.47	4529.07
sample-2-10_sorted.sam.cleaned.sam	H. sapiens	Ion Torrent PGM	274	1	genie_ref	298.5	301.2	954347123	3872.11	3469.38	4002.75	4526.76	2743.85	1900.63	2776.3	3559.39	5507.98	4981.3
sample-2-10_sorted.sam.cleaned.sam	H. sapiens	Ion Torrent PGM	274	1	genozip	63.19	80.39	863141380	1747.69	1717.2	1759.75	1816.98	1594.39	1603.09	1682.12	1738.98	1968.9	1829.03
sample-2-11_sorted.sam.cleaned.sam	H. sapiens	Ion Torrent PGM	238.9	1	bam	6.71	11.84	1332215859	27.2009	26.8213	27.9102	28.3906	15.8007	15.918	15.918	16.5234	34.2344	16.5352
sample-2-11_sorted.sam.cleaned.sam	H. sapiens	Ion Torrent PGM	238.9	1	cram-3.1-normal	8.95	38.71	947701030	213.246	3.12891	133.109	439.459	426.717	335.965	417.008	523.764	841.094	793.77
sample-2-11_sorted.sam.cleaned.sam	H. sapiens	Ion Torrent PGM	238.9	1	deez	150.62	393.95	988012907	1987.8	1590.77	1781.3	1985.33	6230.16	5975.51	6887.03	7056.38	7630.76	7490.03
sample-2-11_sorted.sam.cleaned.sam	H. sapiens	Ion Torrent PGM	238.9	1	genie_la	262.38	300.5	939542705	3142.59	2646.4	3205.3	3800.5	2222.29	1214.43	2098.2	3153.37	4991.25	4515.5
sample-2-11_sorted.sam.cleaned.sam	H. sapiens	Ion Torrent PGM	238.9	1	genie_ref	311.84	329.8	935564288	3663.95	3171.04	3819.68	4322.46	2702.12	1801.42	2650.44	3614.49	5523.38	4970.9
sample-2-11_sorted.sam.cleaned.sam	H. sapiens	Ion Torrent PGM	238.9	1	genozip	62.67	83.77	846586685	1731.13	1704.4	1761.67	1837.07	1607.87	1602.5	1684.65	1777.84	2927.49	1875.71
simulation.1.homoINDELs.homoCEUsnps.reads2.fq.sam.samelength.sam.cleaned.sam	H. sapiens	Artificial	n/a	1	bam	2.56	7.29	1109860689	20.8432	21.3398	21.3398	21.3438	14.7049	14.5977	15.9023	15.9023	21.3789	15.9023
simulation.1.homoINDELs.homoCEUsnps.reads2.fq.sam.samelength.sam.cleaned.sam	H. sapiens	Artificial	n/a	1	cram-3.1-normal	6.02	32.65	674037783	154.867	3.13281	64	240.133	470.491	240.286	253.154	729.825	1481.41	1415.18
simulation.1.homoINDELs.homoCEUsnps.reads2.fq.sam.samelength.sam.cleaned.sam	H. sapiens	Artificial	n/a	1	genie_la	205.93	252.91	703681102	3261.16	2370.66	3256.02	4314.07	2312.62	1547.78	2358.06	3170.02	5303.17	4310.39
simulation.1.homoINDELs.homoCEUsnps.reads2.fq.sam.samelength.sam.cleaned.sam	H. sapiens	Artificial	n/a	1	genie_ref	266.04	274.81	680930596	3514.55	2742.12	3644.05	4444.75	2354.14	1501.1	2281.73	3265.82	5518.94	4962.08
simulation.1.homoINDELs.homoCEUsnps.reads2.fq.sam.samelength.sam.cleaned.sam	H. sapiens	Artificial	n/a	1	genozip	11.34	137.55	808544428	2419.1	2210.42	2319.37	2789.13	1345.99	1389.68	1575.64	1659.24	2895.17	1716.13
9799_7#3.sam.cleaned.sam	E. coli	Illumina HiSeq 2000	453.7	0	bam	0.29	0.37	7509906	9.36133	4.77441	9.36133	13.9482	0.203125	0.203125	0.203125	0.203125	18.5352	0.203125
9799_7#3.sam.cleaned.sam	E. coli	Illumina HiSeq 2000	453.7	0	cram-3.1-normal	0.38	4.61	5493235	95.6367	22.8828	124.656	135.996	46.6406	23.4238	46.6406	69.8574	194.445	93.0742
9799_7#3.sam.cleaned.sam	E. coli	Illumina HiSeq 2000	453.7	0	deez	2.21	2.19	6286611	622.009	468.169	745.426	883.154	745.093	647.027	810.49	992	902.91	1067.56
9799_7#3.sam.cleaned.sam	E. coli	Illumina HiSeq 2000	453.7	0	genie_la	7.22	18.5	5135301	545.34	227.82	575.41	809.105	247.934	31.6484	146.27	521.541	809.195	580.266
9799_7#3.sam.cleaned.sam	E. coli	Illumina HiSeq 2000	453.7	0	genie_ref	7.42	19.04	5134144	508.097	253.16	485.676	802.703	245.669	36.9336	139.592	560.755	802.758	585.566
9799_7#3.sam.cleaned.sam	E. coli	Illumina HiSeq 2000	453.7	0	genozip	0.69	3.47	2610692	1250	559.594	1618.01	1958.7	102.889	78.6602	134.219	150.648	2099.06	150.648
9827_2#49.sam.cleaned.sam	H. sapiens	Illumina HiSeq 2000	2.3	0	bam	16.47	31.93	2427778463	20.5982	20.2852	20.5352	21.1133	14.4932	13.3281	15.1094	15.2695	21.5742	15.3398
9827_2#49.sam.cleaned.sam	H. sapiens	Illumina HiSeq 2000	2.3	0	cram-3.1-normal	31.14	59.37	356915219	288.028	3.12109	266.758	480.453	413.595	346.039	467.535	516.122	809.676	556.621
9827_2#49.sam.cleaned.sam	H. sapiens	Illumina HiSeq 2000	2.3	0	deez	214.36	501.41	420234208	1539.15	1508.76	1604.11	1694.97	6581.43	6877.19	6988.56	7109.07	4800.09	7562.36
9827_2#49.sam.cleaned.sam	H. sapiens	Illumina HiSeq 2000	2.3	0	genie_la	417.89	716.85	947333318	3631.68	2973.44	3851.37	4427.1	2055.44	1500.21	2024.93	2568.85	5286.64	4612.17
9827_2#49.sam.cleaned.sam	H. sapiens	Illumina HiSeq 2000	2.3	0	genie_ref	1053.12	1021.88	349674231	4153.03	3516.18	4259.47	4936.58	2942.52	2321.53	2944.76	3559.89	6179.28	4978.93
9827_2#49.sam.cleaned.sam	H. sapiens	Illumina HiSeq 2000	2.3	0	genozip	35.03	58.25	306768607	1645.89	1405.7	1612.62	1823.6	1303.36	1102.12	1331.17	1520.29	2940.17	1969.7
ERR174310.aln.sort.dupmark.rg.recal.sam.cleaned.sam	H. sapiens	Illumina HiSeq 2000	n/a	0	bam	697.79	2570.72	11312193879	17.7173	17.7266	17.9492	18.6406	15.3125	15.3164	15.3203	15.3242	18.7188	15.4609
ERR174310.aln.sort.dupmark.rg.recal.sam.cleaned.sam	H. sapiens	Illumina HiSeq 2000	n/a	0	cram-3.1-normal	405.18	790.03	2132090457	334.199	297.24	340.723	400.811	252.625	220.355	252.855	295.34	657.906	373.188
ERR174310.aln.sort.dupmark.rg.recal.sam.cleaned.sam	H. sapiens	Illumina HiSeq 2000	n/a	0	genie_la	2363.19	3764	3050132028	4235.83	3969.58	4330.36	4675.42	2096.53	1702.79	2095.64	2499.88	5546.88	4841.48
ERR174310.aln.sort.dupmark.rg.recal.sam.cleaned.sam	H. sapiens	Illumina HiSeq 2000	n/a	0	genie_ref	3167.96	5558	1734735580	4589.13	4248.15	4726.85	5062.96	2165.7	1318.9	2106.57	3005.16	6373.3	4578.99
ERR174310.aln.sort.dupmark.rg.recal.sam.cleaned.sam	H. sapiens	Illumina HiSeq 2000	n/a	0	genozip	358.6	472.65	1861309282	1944.27	1709.91	1978.39	2156.82	1368.64	1185.47	1358.2	1531.69	2932.11	2020.59
ERR174310.chr9.rn.sam.cleaned.sam	H. sapiens	Illumina HiSeq 2000	13.6	0	bam	4.48	9.01	594317227	19.6142	19.7695	20.1289	20.1406	13.6346	13.4492	14.0898	14.2852	20.1406	14.2852
ERR174310.chr9.rn.sam.cleaned.sam	H. sapiens	Illumina HiSeq 2000	13.6	0	cram-3.1-normal	4.98	31.53	149688533	138.172	3.12109	62.7891	283.163	238.502	242.822	247.438	249.43	402.98	256.922
ERR174310.chr9.rn.sam.cleaned.sam	H. sapiens	Illumina HiSeq 2000	13.6	0	deez	58.18	145.19	149500508	633.997	5.22656	5.22656	1473.43	5638.04	5233.2	6089.63	6807.96	2302.35	7055.43
ERR174310.chr9.rn.sam.cleaned.sam	H. sapiens	Illumina HiSeq 2000	13.6	0	genie_la	108.88	165.58	174343904	3750.28	2883.75	3913.43	4787.05	2161.23	1472.44	2032.49	2800.13	5120.02	4543.4
ERR174310.chr9.rn.sam.cleaned.sam	H. sapiens	Illumina HiSeq 2000	13.6	0	genie_ref	84.42	155.96	121224599	4898.56	4305.94	5054.76	5798.27	2540.15	2113.74	2576.28	2970.7	6112	4530.93
ERR174310.chr9.rn.sam.cleaned.sam	H. sapiens	Illumina HiSeq 2000	13.6	0	genozip	13.92	24.6	111359440	1223	1220.2	1230.13	1240.34	956.511	992.363	1045.88	1056.04	2938.62	1069.04
ERR174324.aln_bowtie2.sorted.dupmark.rg.realn.recal.sam.cleaned.sam	H. sapiens	Illumina HiSeq 2000	15.2	0	bam	528.35	1462.41	11976684889	22.5612	22.5469	22.8008	22.8125	14.783	14.7148	14.8594	14.8711	22.8359	14.9336
ERR174324.aln_bowtie2.sorted.dupmark.rg.realn.recal.sam.cleaned.sam	H. sapiens	Illumina HiSeq 2000	15.2	0	cram-3.1-normal	679.39	13599	2406457779	244.047	215.621	237.445	320.703	361.858	305.532	364.91	434.753	329.32	489.938
ERR174324.aln_bowtie2.sorted.dupmark.rg.realn.recal.sam.cleaned.sam	H. sapiens	Illumina HiSeq 2000	15.2	0	deez	1440.41	1802.99	2554083314	1520.56	1582.82	1602.47	1625.07	7861.47	7400.47	8156.27	8279.49	3153.74	8557.39
ERR174324.aln_bowtie2.sorted.dupmark.rg.realn.recal.sam.cleaned.sam	H. sapiens	Illumina HiSeq 2000	15.2	0	genie_la	5218	6671	3234665580	3564.87	3010.26	3683.79	4175.55	2516.79	2072.9	2535.12	2967.36	6180.12	4667.83
ERR174324.aln_bowtie2.sorted.dupmark.rg.realn.recal.sam.cleaned.sam	H. sapiens	Illumina HiSeq 2000	15.2	0	genie_ref	2574.58	5347	1847629168	4749.12	4347.5	4894.78	5339.99	2544.87	1942.07	2523.82	3133.04	6504.39	4588.27
ERR174324.aln_bowtie2.sorted.dupmark.rg.realn.recal.sam.cleaned.sam	H. sapiens	Illumina HiSeq 2000	15.2	0	genozip	411.23	700.5	2033967047	1536.9	1235.66	1391.67	1765.58	1377.08	1187.19	1328.71	1555.5	2924.54	2030.91
G15511.HCC1143_BL.1.chr9.rn.sam.cleaned.sam	H. sapiens	Illumina HiSeq 2000	62.42	0	bam	23.47	70.26	2178679676	22.56	22.4805	22.7227	22.7227	13.887	12.8477	14.3359	15.0273	22.9336	15.1992
G15511.HCC1143_BL.1.chr9.rn.sam.cleaned.sam	H. sapiens	Illumina HiSeq 2000	62.42	0	cram-3.1-normal	24.53	53.93	481188070	232.058	3.125	359.422	363.103	237.948	224.223	243.539	253.979	376.215	266.957
G15511.HCC1143_BL.1.chr9.rn.sam.cleaned.sam	H. sapiens	Illumina HiSeq 2000	62.42	0	deez	194.65	317.76	654968185	1026.07	5.22656	1388.64	1422.76	6360.54	6093.91	6691.47	6819.18	2053.3	7401.81
G15511.HCC1143_BL.1.chr9.rn.sam.cleaned.sam	H. sapiens	Illumina HiSeq 2000	62.42	0	genie_la	397.68	698.99	658710355	3961.07	3612.52	4138.66	4645.82	2122.37	1745.22	2094.97	2487.66	5568.93	4535.71
G15511.HCC1143_BL.1.chr9.rn.sam.cleaned.sam	H. sapiens	Illumina HiSeq 2000	62.42	0	genie_ref	329.9	627.37	521506262	5135.62	4923.9	5325.44	5608.93	2541.26	2120.52	2576.45	3005.73	6360.62	4520.65
G15511.HCC1143_BL.1.chr9.rn.sam.cleaned.sam	H. sapiens	Illumina HiSeq 2000	62.42	0	genozip	53.95	81.91	453085438	1470.28	1421.95	1494.43	1502.8	1028.68	1014.32	1054.81	1062.2	2934.67	1217.12
G15511.HCC1143_BL.1.sam.cleaned.sam	H. sapiens	Illumina HiSeq 2000	56	0	bam	1967.49	4444	64858391523	18.0742	17.7656	17.7734	19.0742	15.0834	15.1016	15.1016	15.1016	19.082	15.1641
G15511.HCC1143_BL.1.sam.cleaned.sam	H. sapiens	Illumina HiSeq 2000	56	0	cram-3.1-normal	2236.13	3853	20278743840	462.483	433.723	460.848	523.965	305.963	281.186	312.445	361.703	799.754	462.52
G15511.HCC1143_BL.1.sam.cleaned.sam	H. sapiens	Illumina HiSeq 2000	56	0	deez	8850	17425	24271407690	1668.66	1663.38	1671.8	1716.9	8300.28	8291.48	8403.65	8512.57	3213.34	9231.31
G15511.HCC1143_BL.1.sam.cleaned.sam	H. sapiens	Illumina HiSeq 2000	56	0	genie_la	13009	23024	24122568850	5561.51	3917.9	4374.31	4903.64	2162.56	1767.97	2126.7	2524.74	21118.9	5055.52
G15511.HCC1143_BL.1.sam.cleaned.sam	H. sapiens	Illumina HiSeq 2000	56	0	genie_ref	15673	21860	20678661212	7567.51	5451.47	5696.48	6076.82	2625.43	2095.27	2589.32	3134.06	23042.6	5175.16
G15511.HCC1143_BL.1.sam.cleaned.sam	H. sapiens	Illumina HiSeq 2000	56	0	genozip	2553	6628	17828259346	2944.33	2616.59	2931.71	3157.04	1503.32	1261.34	1476.88	1669.14	3960.57	2184.14
G15511.HCC1143.1.sam.cleaned.sam	H. sapiens	Illumina HiSeq 2000	46.5	0	bam	1532.29	1102.98	53432572406	18.2938	17.8945	18.0156	19.0039	13.995	13.9102	13.9102	13.9102	19.3477	15.1523
G15511.HCC1143.1.sam.cleaned.sam	H. sapiens	Illumina HiSeq 2000	46.5	0	cram-3.1-normal	2805.05	5138	16642699254	375.753	307.762	381.762	469.684	375.459	347.457	392.768	439.094	812.785	491.344
G15511.HCC1143.1.sam.cleaned.sam	H. sapiens	Illumina HiSeq 2000	46.5	0	genie_la	13568	20139	17496350278	5941.84	3917.57	4425.97	5128.05	2276.04	1801.13	2238.7	2706.65	18732.2	5182.61
G15511.HCC1143.1.sam.cleaned.sam	H. sapiens	Illumina HiSeq 2000	46.5	0	genie_ref	9794	18415	15170281202	6432.19	5002.59	5333.97	5708.13	2496.2	1892.25	2470.17	3060.67	20244.7	5201.38
G15511.HCC1143.1.sam.cleaned.sam	H. sapiens	Illumina HiSeq 2000	46.5	0	genozip	2484.65	5971	14536545900	3043.48	2700.99	2979.16	3170	1529.61	1301.22	1484.36	1714.51	3862.07	2243.98
H002.pass.sam.cleaned.sam	H. sapiens	Oxford Nanopore PromethION		0	bam	620.59	494.89	30438559905	439.175	286.801	479.125	560.211	180.765	161.845	189.625	203.961	664.66	224.93
H002.pass.sam.cleaned.sam	H. sapiens	Oxford Nanopore PromethION		0	cram-3.1-normal	623.01	420.41	3582029013	1996.78	1805.89	2228.39	2492.28	839.501	791.328	843.488	899	2842.78	1138.75
H002.pass.sam.cleaned.sam	H. sapiens	Oxford Nanopore PromethION		0	deez	1103.87	2628.97	3848580388	2615.88	2425.17	2825.76	2853.52	4376.42	3975.42	4666.87	4926.37	4020.88	5161.86
H002.pass.sam.cleaned.sam	H. sapiens	Oxford Nanopore PromethION		0	genie_la	12396	14715	4609277331	2402.9	1850.78	2381.7	2904.12	1415.33	676.152	1131.99	1909.83	4814.36	4541.98
H002.pass.sam.cleaned.sam	H. sapiens	Oxford Nanopore PromethION		0	genie_ref	6535	8188	3967925857	3821.67	3420.88	3972.31	4395.13	2450.45	1640.89	2443.89	3252.3	5043.42	4723.09
H002.pass.sam.cleaned.sam	H. sapiens	Oxford Nanopore PromethION		0	genozip	683.76	480.58	3303174733	1448.21	1175.73	1477.41	1681.43	1325.09	1099.43	1343.43	1524.89	2917.85	1919.56
HCC1954.mix1.n80t20.sam.cleaned.sam	H. sapiens	Illumina HiSeq 2000	25.9	0	bam	760.67	992.7	28953284103	19.0461	19.0742	19.082	19.0898	15.0519	15.0859	15.0859	15.0977	19.1836	15.1562
HCC1954.mix1.n80t20.sam.cleaned.sam	H. sapiens	Illumina HiSeq 2000	25.9	0	cram-3.1-normal	1039.02	1602.43	8706453154	414.016	345.195	445.512	518.133	384.795	325.484	421.219	461.77	837.305	530.621
HCC1954.mix1.n80t20.sam.cleaned.sam	H. sapiens	Illumina HiSeq 2000	25.9	0	genie_la	8926	11340	10845555981	4838.88	3742.14	4422.05	5054.14	2399.31	1855.13	2367.09	2912.86	9925.09	4923.04
HCC1954.mix1.n80t20.sam.cleaned.sam	H. sapiens	Illumina HiSeq 2000	25.9	0	genie_ref	5798	9480	9085181365	5702.74	5145.41	5528.73	5892.28	2395.53	1813.14	2365.65	2934.69	10932.2	5142.73
HCC1954.mix1.n80t20.sam.cleaned.sam	H. sapiens	Illumina HiSeq 2000	25.9	0	genozip	1135.84	1259.47	7604123428	2490.99	2177.11	2390.07	2590.61	1528.14	1310.5	1506.7	1686.24	3514.98	2193.49
K562_cytosol_LID8465_TopHat_v2.sam.cleaned.sam	H. sapiens	Illumina HiSeq 2000	n/a	0	bam	128.75	60.94	4577367120	20.5969	20.4375	20.4961	21.2969	13.3866	13.1484	13.1484	13.5469	21.3281	15.0742
K562_cytosol_LID8465_TopHat_v2.sam.cleaned.sam	H. sapiens	Illumina HiSeq 2000	n/a	0	cram-3.1-normal	72.39	115.96	2290652236	359.429	287.594	311.535	550.594	250.497	113.066	258.539	368.926	921.102	585.957
K562_cytosol_LID8465_TopHat_v2.sam.cleaned.sam	H. sapiens	Illumina HiSeq 2000	n/a	0	genie_la	1137.47	2226.26	1178382196	4270.89	3197.77	4000.34	4763.03	2167.68	1688.42	2133.81	2622.49	8232.82	4640.9
K562_cytosol_LID8465_TopHat_v2.sam.cleaned.sam	H. sapiens	Illumina HiSeq 2000	n/a	0	genie_ref	1200.15	2260.83	1073579517	4994.71	3907.91	4785.77	5417.85	2585.09	2026.81	2562.7	3103.53	8427.51	4660.56
K562_cytosol_LID8465_TopHat_v2.sam.cleaned.sam	H. sapiens	Illumina HiSeq 2000	n/a	0	genozip	141.37	227.87	1746820334	2041.6	1501.24	2138.94	2711.56	1443.11	1251.38	1398.7	1802.24	2940.97	1822.1
MiSeq_Ecoli_DH10B_110721_PF.sam.cleaned.sam	E. coli	Illumina MiSeq	447.8	0	bam	6.74	11	335914775	18.8459	18.9258	19.3398	19.793	14.8413	14.7773	15.5859	15.6992	19.793	15.7344
MiSeq_Ecoli_DH10B_110721_PF.sam.cleaned.sam	E. coli	Illumina MiSeq	447.8	0	cram-3.1-normal	9.73	31.83	116286556	349.959	3.07031	422.695	527.148	169.401	161.895	168.562	177.891	720.812	212.25
MiSeq_Ecoli_DH10B_110721_PF.sam.cleaned.sam	E. coli	Illumina MiSeq	447.8	0	deez	54.66	58.6	76584150	1728.15	1710.81	1793.45	1836.96	4270.34	3647.34	4731.36	5224.29	1859.18	5326.59
MiSeq_Ecoli_DH10B_110721_PF.sam.cleaned.sam	E. coli	Illumina MiSeq	447.8	0	genie_la	110.3	181.03	70157973	4411.04	3563.59	4597.97	5550.49	2206.31	1570.84	2159.79	2738.88	6056.86	4625.29
MiSeq_Ecoli_DH10B_110721_PF.sam.cleaned.sam	E. coli	Illumina MiSeq	447.8	0	genie_ref	139.79	236.71	343552663	5073	5050.81	5364.72	5585.55	2899.9	2368.57	2786.86	3367.29	6189.27	5718.46
MiSeq_Ecoli_DH10B_110721_PF.sam.cleaned.sam	E. coli	Illumina MiSeq	447.8	0	genozip	14.74	123.11	98851789	1482.77	1445.83	1506.91	1549.27	916.836	984.227	990.039	990.602	2098.41	991.723
NA12877_S1.sam.cleaned.sam	H. sapiens	Illumina HiSeq 2000	17.4	0	bam	845.61	2393.34	30453877361	23.4215	23.3594	23.7227	23.75	16.9666	16.7305	17.1133	17.1406	24.5938	17.793
NA12877_S1.sam.cleaned.sam	H. sapiens	Illumina HiSeq 2000	17.4	0	cram-3.1-normal	724.98	781.62	12664529150	399.786	329.293	332.699	488.277	381.115	317.406	367.73	447.492	871.172	507.289
NA12877_S1.sam.cleaned.sam	H. sapiens	Illumina HiSeq 2000	17.4	0	deez	4780	15361	15641191651	1610.44	1576.7	1653.11	1677.91	8482.33	8275.55	8349.47	8775.39	2661.8	9679.13
NA12877_S1.sam.cleaned.sam	H. sapiens	Illumina HiSeq 2000	17.4	0	genie_la	4926	36950	18028521311	12422	12202	15000.2	15317.3	2281.27	1620.22	2181.17	2813.46	31527	5184.93
NA12877_S1.sam.cleaned.sam	H. sapiens	Illumina HiSeq 2000	17.4	0	genie_ref	10277	71974	13089554431	15085.4	15004.2	16524.5	18228.7	2754.04	2279.22	2738.87	3220.41	33737.3	5073.49
NA12877_S1.sam.cleaned.sam	H. sapiens	Illumina HiSeq 2000	17.4	0	genozip	1562.54	7742	11296643854	2559.32	2143.39	2428.67	3062.13	1859.45	1484.99	1835.94	2246.79	3216.53	2248.35
NA12878_S1.sam.cleaned.sam	H. sapiens	Illumina HiSeq 2000	52.3	0	bam	1287.24	3075.52	43556375579	21.4269	21.4531	21.6875	21.7148	16.8748	16.6797	17.0039	17.1484	22.1836	17.3398
NA12878_S1.sam.cleaned.sam	H. sapiens	Illumina HiSeq 2000	52.3	0	cram-3.1-normal	1122.64	1960.87	17947325417	439.135	303.18	446.625	537.703	330.154	207.445	337.547	416.547	885.254	625.562
NA12878_S1.sam.cleaned.sam	H. sapiens	Illumina HiSeq 2000	52.3	0	deez	5094	16836	22409862676	1578.03	1567.63	1629.82	1630.46	8740.34	8491.59	8914.85	9132.45	3282.22	9668.99
NA12878_S1.sam.cleaned.sam	H. sapiens	Illumina HiSeq 2000	52.3	0	genie_la	6837	49781	25120867253	14540.8	12836.3	18709.9	19067	2136.61	1582.36	2092.9	2616.85	36963.8	4647.31
NA12878_S1.sam.cleaned.sam	H. sapiens	Illumina HiSeq 2000	52.3	0	genie_ref	9954	68965	17902001266	17938.5	15963.3	20525.3	21422.8	2587.05	2071.81	2588.3	3081.39	39131.6	4692.07
NA12878_S1.sam.cleaned.sam	H. sapiens	Illumina HiSeq 2000	52.3	0	genozip	2347.36	11511	15890017738	2966.01	2585.12	2870.92	3558.86	1707.39	1397.43	1693.18	2159.81	3688.33	2166.72
NA12878-Rep-1_S1_L001_2.aln.sort.dupmark.rg.sam.cleaned.sam	H. sapiens	Illumina NovaSeq 6000	n/a	0	bam	1674.29	1991.72	30773190838	19.0726	19.5156	19.5547	19.8164	16.9358	16.8984	16.9648	16.9648	20.0039	16.9648
NA12878-Rep-1_S1_L001_2.aln.sort.dupmark.rg.sam.cleaned.sam	H. sapiens	Illumina NovaSeq 6000	n/a	0	cram-3.1-normal	1414.29	947.9	7072055303	456.862	396.488	456.625	538.523	472.929	427.664	481.613	520.141	866.484	758.598
NA12878-Rep-1_S1_L001_2.aln.sort.dupmark.rg.sam.cleaned.sam	H. sapiens	Illumina NovaSeq 6000	n/a	0	deez	3742	4585	7668654200	1697.61	1714.21	1738.28	1754.4	8008.18	8018.55	8094.3	8178.71	3169.98	8822.65
NA12878-Rep-1_S1_L001_2.aln.sort.dupmark.rg.sam.cleaned.sam	H. sapiens	Illumina NovaSeq 6000	n/a	0	genie_la	8800	15578	9015571879	4561.57	4083.66	4600.34	5072.43	2331.69	1677.7	2230.46	2914.89	6337.27	4909.34
NA12878-Rep-1_S1_L001_2.aln.sort.dupmark.rg.sam.cleaned.sam	H. sapiens	Illumina NovaSeq 6000	n/a	0	genie_ref	6517	12630	6567508634	5981.42	5836.4	6089.39	6312.87	2879.16	2312.34	2874.96	3443.71	7166	4975.76
NA12878-Rep-1_S1_L001_2.aln.sort.dupmark.rg.sam.cleaned.sam	H. sapiens	Illumina NovaSeq 6000	n/a	0	genozip	1485.52	1179.69	5669835162	1948.29	1749.14	2016.16	2219.33	1515.91	1340.13	1526.89	1707.79	2927.39	2194.04
NA12878.pacbio.bwa-sw.20140202.sam.cleaned.sam	H. sapiens	PacBio	8.4	0	bam	258.45	267.18	16063721387	56.6182	54.9141	59.3633	60.5352	58.1567	55.1436	60.6992	61.3438	62.0117	61.6992
NA12878.pacbio.bwa-sw.20140202.sam.cleaned.sam	H. sapiens	PacBio	8.4	0	cram-3.1-normal	248.35	203.28	6055632291	946.273	1002.45	1115.24	1165.85	777.648	685.563	783.133	863.57	1425.49	1157.23
NA12878.pacbio.bwa-sw.20140202.sam.cleaned.sam	H. sapiens	PacBio	8.4	0	deez	837.76	2760.24	6623746935	2464.92	2536.51	2583.54	2680.31	4963.49	4924.91	5182.42	5270.59	4309.88	5582.29
NA12878.pacbio.bwa-sw.20140202.sam.cleaned.sam	H. sapiens	PacBio	8.4	0	genie_la	3200.55	5585	7110297421	14715.1	13811.4	15206.6	16506.1	8001.12	7051.98	8033.51	9005.16	19354.3	15534.7
NA12878.pacbio.bwa-sw.20140202.sam.cleaned.sam	H. sapiens	PacBio	8.4	0	genie_ref	1852.12	4549	6406028289	16980.4	16121.7	17019.5	18049.9	6402.38	4985.81	6290.83	7588.84	20834	15209.6
NA12878.pacbio.bwa-sw.20140202.sam.cleaned.sam	H. sapiens	PacBio	8.4	0	genozip	424.54	570.26	5960991282	1530.37	1370.96	1544.62	1710.2	1433.95	1262.89	1435.02	1606.36	2934.99	1798.4
NA12879_S1.sam.cleaned.sam	H. sapiens	Illumina HiSeq 2000	53.3	0	bam	3655	11055	44284335439	20.2534	19.9414	20.3164	20.5703	16.7972	16.582	16.8203	17.125	20.8828	17.7031
NA12879_S1.sam.cleaned.sam	H. sapiens	Illumina HiSeq 2000	53.3	0	cram-3.1-normal	1488.17	1018.02	10657457538	462.695	399.473	468.82	540.305	324.629	290.336	317.312	360.529	824.367	511.598
NA12879_S1.sam.cleaned.sam	H. sapiens	Illumina HiSeq 2000	53.3	0	genie_la	14206	16760	13826858310	4369.16	3722.34	4363.39	4897.47	2476.04	1965.42	2483.11	2970.61	8331.95	4820.85
NA12879_S1.sam.cleaned.sam	H. sapiens	Illumina HiSeq 2000	53.3	0	genie_ref	10620	14849	10767844568	5656.24	5296.09	5543.04	5790.82	2601.15	2084.29	2586.67	3097.84	8725.05	4683.57
NA12879_S1.sam.cleaned.sam	H. sapiens	Illumina HiSeq 2000	53.3	0	genozip	1770.13	1763.85	9060377136	2914.52	2686.24	2933.68	3127.29	1462.85	1261.19	1448.82	1626.24	3754.98	2189.55
NA12882_S1.sam.cleaned.sam	H. sapiens	Illumina HiSeq 2000	24.1	0	bam	1466.46	5456	37283687305	23.0554	22.8438	23.0898	23.293	15.8879	15.7461	15.8438	16.2266	23.9219	16.9141
NA12882_S1.sam.cleaned.sam	H. sapiens	Illumina HiSeq 2000	24.1	0	cram-3.1-normal	1793.23	4385	14291285796	329.99	251.984	343.055	407.145	423.822	296.297	398.797	543.664	650.117	624.383
NA12882_S1.sam.cleaned.sam	H. sapiens	Illumina HiSeq 2000	24.1	0	deez	5368	8943	18052464772	1612.03	1580.29	1643.64	1686.47	8278.45	7944.77	8112.45	9024.11	2821.5	10005.4
NA12882_S1.sam.cleaned.sam	H. sapiens	Illumina HiSeq 2000	24.1	0	genie_la	10968	44080	22200144341	12325.5	11285.4	14942.4	14942.4	2559.92	1858.54	2505.13	3247.12	29444.4	5052.91
NA12882_S1.sam.cleaned.sam	H. sapiens	Illumina HiSeq 2000	24.1	0	genie_ref	5671	33829	15366519295	13729.4	13222.5	16848.3	16921.5	2515.15	1964.35	2491.28	3028.95	30976	5066.73
NA12882_S1.sam.cleaned.sam	H. sapiens	Illumina HiSeq 2000	24.1	0	genozip	2130.46	2711.11	12656179850	2833.71	2365.31	2694.22	3351.13	1821.91	1401.86	1707.56	2378.11	3377.45	2380.11
NA12890_S1.sam.cleaned.sam	H. sapiens	Illumina HiSeq 2000	46.9	0	bam	1370.26	3306.7	38893853737	21.3992	21.0078	21.5234	22.0234	16.9832	16.4922	17.1562	17.6719	22.207	18.043
NA12890_S1.sam.cleaned.sam	H. sapiens	Illumina HiSeq 2000	46.9	0	cram-3.1-normal	1600.15	3887	9433355495	466.79	413.488	468.953	530.316	432.43	388.637	434.992	539.316	854.801	694.527
NA12890_S1.sam.cleaned.sam	H. sapiens	Illumina HiSeq 2000	46.9	0	deez	5014	10921	11133703830	1634.1	1659.37	1669.63	1703.87	8159.53	8152.07	8281.41	8351.57	3101.23	8871.95
NA12890_S1.sam.cleaned.sam	H. sapiens	Illumina HiSeq 2000	46.9	0	genie_la	8421	15041	12580571476	4355.13	3801.53	4440.98	4888.18	2187.02	1732.77	2183.73	2623.97	8820.61	4620.99
NA12890_S1.sam.cleaned.sam	H. sapiens	Illumina HiSeq 2000	46.9	0	genie_ref	7654	14294	9749282540	5471.31	5165.61	5467.13	5711.19	2500.61	1909.19	2469.48	3078.67	8966.98	5022.9
NA12890_S1.sam.cleaned.sam	H. sapiens	Illumina HiSeq 2000	46.9	0	genozip	1766.18	8517	7966318703	2500.1	2367.97	2541.19	2719.66	1441.11	1201.62	1406.26	1596.87	3557.46	2181.62
NA21144.chrom11.ILLUMINA.bwa.GIH.low_coverage.20130415.sam.cleaned.sam	H. sapiens	Illumina HiSeq 2000	7.4	0	bam	2.58	8.96	319109023	19.4409	18.9492	20.4688	20.4727	13.8358	14.1836	14.625	14.625	20.4727	14.6641
NA21144.chrom11.ILLUMINA.bwa.GIH.low_coverage.20130415.sam.cleaned.sam	H. sapiens	Illumina HiSeq 2000	7.4	0	cram-3.1-normal	2.78	25.79	56221985	88.8164	3.07812	3.125	169.281	233.806	244.349	246.338	248.875	308.242	252.148
NA21144.chrom11.ILLUMINA.bwa.GIH.low_coverage.20130415.sam.cleaned.sam	H. sapiens	Illumina HiSeq 2000	7.4	0	deez	31.42	113.96	69580988	487.757	5.23828	5.23828	1468.38	5426.04	3738.79	5944.58	7280.18	1846.33	8086.1
NA21144.chrom11.ILLUMINA.bwa.GIH.low_coverage.20130415.sam.cleaned.sam	H. sapiens	Illumina HiSeq 2000	7.4	0	genie_la	73.39	130.91	107481202	3706.51	3314.5	3975.6	4754.26	1983.9	1183.82	1816.89	2683.81	5199.26	4561.89
NA21144.chrom11.ILLUMINA.bwa.GIH.low_coverage.20130415.sam.cleaned.sam	H. sapiens	Illumina HiSeq 2000	7.4	0	genie_ref	68.51	103.76	49289621	4725.53	4290.4	5136.4	5475.53	2402.71	1644.23	2327.8	3234.12	6454.59	4550.83
NA21144.chrom11.ILLUMINA.bwa.GIH.low_coverage.20130415.sam.cleaned.sam	H. sapiens	Illumina HiSeq 2000	7.4	0	genozip	5.8	13.03	49254489	1148.41	1058.96	1081.58	1103.97	870.224	873.879	959.002	1006.43	2936.41	1027.21
sample-2-10_sorted.sam.cleaned.sam	H. sapiens	Ion Torrent PGM	274	0	bam	4.69	10.56	273940591	25.7805	26.3047	26.6836	26.832	18.7964	19.3242	19.5625	19.5625	32.4766	19.8984
sample-2-10_sorted.sam.cleaned.sam	H. sapiens	Ion Torrent PGM	274	0	cram-3.1-normal	11.22	37.27	96916015	205.517	3.125	140.383	407.48	391.316	316.843	404.41	488.175	808.32	726.168
sample-2-10_sorted.sam.cleaned.sam	H. sapiens	Ion Torrent PGM	274	0	deez	142.46	352	133373109	1920.13	1495.56	1723.69	1857.67	5222.31	4798.74	5682.91	5919.29	7497.37	6141.02
sample-2-10_sorted.sam.cleaned.sam	H. sapiens	Ion Torrent PGM	274	0	genie_la	217.24	250.38	137729649	2983.74	2587.29	3115.2	3609.1	1764.71	957.055	1522.61	2556.66	4813.32	4422.12
sample-2-10_sorted.sam.cleaned.sam	H. sapiens	Ion Torrent PGM	274	0	genie_ref	377.44	280.06	134383984	3666.98	3403.06	3866.9	4209.78	2786.03	2057.92	2849.89	3504.59	5304.52	4896.94
sample-2-10_sorted.sam.cleaned.sam	H. sapiens	Ion Torrent PGM	274	0	genozip	11.42	22.77	89667722	1256.76	1195.96	1255.46	1324.22	912.781	875.91	951.209	1037.24	2927.65	1098.8
sample-2-11_sorted.sam.cleaned.sam	H. sapiens	Ion Torrent PGM	238.9	0	bam	5.17	6.98	268120677	26.2481	26.543	27.1191	27.1758	19.0381	19.3867	19.5547	19.8789	33.2578	19.9922
sample-2-11_sorted.sam.cleaned.sam	H. sapiens	Ion Torrent PGM	238.9	0	cram-3.1-normal	8.08	33.01	95515689	202.483	3.125	90.9297	428.145	414.356	324.182	410.52	493.539	881.344	732.191
sample-2-11_sorted.sam.cleaned.sam	H. sapiens	Ion Torrent PGM	238.9	0	deez	139.79	359.3	132540543	1877.68	1368.15	1715.59	1856.48	5670.14	5699.25	6232.52	6377.79	7499.47	6675.73
sample-2-11_sorted.sam.cleaned.sam	H. sapiens	Ion Torrent PGM	238.9	0	genie_la	206.75	241.74	134896985	2981.63	2417.94	3053.83	3714.76	1791.08	1067.54	1612.84	2516.95	4967.54	4424.79
sample-2-11_sorted.sam.cleaned.sam	H. sapiens	Ion Torrent PGM	238.9	0	genie_ref	217.27	242.42	131379291	3595.74	3110.86	3769.59	4281.5	2238.98	1721.88	2220.56	2776.46	5211.76	4578.59
sample-2-11_sorted.sam.cleaned.sam	H. sapiens	Ion Torrent PGM	238.9	0	genozip	11.31	19.45	88252443	1186.14	1133.2	1202.48	1269.62	886.414	847.217	932.926	994.59	1426.75	1078.47
simulation.1.homoINDELs.homoCEUsnps.reads2.fq.sam.samelength.sam.cleaned.sam	H. sapiens	Artificial	n/a	0	bam	2.56	5.28	430203941	20.0816	20.7812	20.7812	20.7812	13.6948	13.8242	14.3008	14.7773	20.7852	14.7773
simulation.1.homoINDELs.homoCEUsnps.reads2.fq.sam.samelength.sam.cleaned.sam	H. sapiens	Artificial	n/a	0	cram-3.1-normal	5.6	29.6	126741464	152.348	3.07031	31.8145	240.125	463.666	232.785	239.445	757.05	1565.45	1437.06
simulation.1.homoINDELs.homoCEUsnps.reads2.fq.sam.samelength.sam.cleaned.sam	H. sapiens	Artificial	n/a	0	deez	160.11	345.45	155159236	1665.66	861.779	1133.32	1814	2149.84	1033.56	1125.54	2557.35	8453.73	6372
simulation.1.homoINDELs.homoCEUsnps.reads2.fq.sam.samelength.sam.cleaned.sam	H. sapiens	Artificial	n/a	0	genie_la	172.62	215.75	148493595	2952.93	2271.64	2965.06	3785.41	1933.77	1163.76	1937.53	2672.05	5218.41	4297.39
simulation.1.homoINDELs.homoCEUsnps.reads2.fq.sam.samelength.sam.cleaned.sam	H. sapiens	Artificial	n/a	0	genie_ref	213.04	203.21	125607584	3385.83	2725.72	3456.33	4179.47	2158.57	1466.13	2188.74	2833.79	5488.89	4580.89
simulation.1.homoINDELs.homoCEUsnps.reads2.fq.sam.samelength.sam.cleaned.sam	H. sapiens	Artificial	n/a	0	genozip	7.59	61.48	124048957	1905.28	1901.34	2007.8	2069.97	962.84	854.545	1178.61	1183.72	2933.15	1246.31

## Sheet: Single Threaded Simulations
filename	tool	Threads	time_decompress	time_compress	time_decompress_norm	time_compress_norm	mem_avg_decomp	mem_25_decomp	mem_50_decomp	mem_75_decomp	mem_avg_comp	mem_25_comp	mem_50_comp	mem_75_comp	mem_max_decomp	mem_max_comp
ERR174310_1.fastq	pgrc	1	440.96	28240	0.0290602	1.86108	8812.58	2213.12	10361.1	13865.1	13124.7	6704.35	13881.4	16176.9	17052.3	37362
ERR174310_1.fastq	genie_ga	1	10886	58448	0.717411	3.85185	535.198	405.656	617.965	644.623	15825.6	16226.8	16617.8	19241.6	711.465	21013.3
ERR174310_1.fastq	genie_ll	1	18564	46025	1.22341	3.03315	372.237	215.812	218.484	628.309	482.18	254.375	327.02	730.688	631.148	733.527
ERR174310_1.fastq	genozip	1	8607	14182	0.56722	0.934625	198.907	199.797	199.906	200.578	385.907	386.812	386.842	387.145	203.309	388.195
ERR174310_1.fastq	dsrc-2	1	1990.96	2593.58	0.131209	0.170923	21.1542	20.0117	21.7344	21.7559	17.0999	17.1406	17.1738	17.2656	27.8867	17.9102
ERR174310_1.fastq	pigz	1	934.59	15174	0.0615915	1	0.889964	0.890625	0.890625	0.890625	1.37806	1.36914	1.36914	1.39648	0.902344	1.40234
sample-2-11_sorted.sam.cleaned.sam	cram-3.1-normal	1	32.48	86.28	0.355439	0.944189	172.305	126.16	168.574	216.426	152.649	105.931	169.609	214.764	270.523	281.414
sample-2-11_sorted.sam.cleaned.sam	deez	1	257.56	402.02	2.81856	4.39943	2585.79	2545.14	2626.48	2725.07	1440.02	1437.44	1597.57	1713.28	2922.79	4725.46
sample-2-11_sorted.sam.cleaned.sam	bam	1	14.42	91.38	0.157803	1	6.78274	6.83984	6.90625	6.92578	7.76156	7.75391	7.83594	7.89453	6.96094	9.13281
sample-2-11_sorted.sam.cleaned.sam	genie_la	1	1108.93	2051.44	12.1354	22.4496	270.558	126.312	126.312	567.941	455.511	259.281	609.633	610.418	571.023	913.473
sample-2-11_sorted.sam.cleaned.sam	genie_ref	1	718.74	1681.04	7.8654	18.3961	445.129	237.32	480.121	637.062	777.538	572.828	826.23	886.324	800.379	1134.82
sample-2-11_sorted.sam.cleaned.sam	genozip	1	450.54	583.33	4.9304	6.38356	410.49	354.781	408.258	463.352	376.838	284.914	348.508	407.727	556.684	2711.62
ERR174310_1.fastq	pgrc	8	386.78	6291	0.0254897	0.414591	14766	10480.9	14782.6	16261.3	8183.32	1882.46	7147.54	13863.4	37387.6	17002.5
ERR174310_1.fastq	genie_ga	8	1611.01	10497	0.106169	0.691775	15966.5	13870.7	20726.7	21011.6	3710.26	3330.74	3761.68	4149.16	21726.7	5001.52
ERR174310_1.fastq	genozip	8	2141.39	3166.29	0.141122	0.208665	1177.74	1162.15	1179.16	1193.12	1130.77	1091.6	1157.7	1160.46	1211.06	1173.38
ERR174310_1.fastq	genie_ll	8	2435.2	4731	0.160485	0.311783	4308.07	3510.94	4421.83	4925.49	2535.8	1887.93	2532.62	3222.64	5851	4832.38
ERR174310_1.fastq	dsrc-2	8	397.58	749.1	0.0262014	0.0493673	181.05	172.107	190.82	191.436	427.953	424.885	432.486	436.596	207.352	450.012
ERR174310_1.fastq	pigz	8	630.51	2050.66	0.041552	0.135143	6.3433	6.34961	6.35352	6.375	0.930287	0.927735	0.927735	0.960938	6.42578	0.992188
sample-2-11_sorted.sam.cleaned.sam	bam	8	6.71	11.84	0.0734296	0.129569	27.2009	26.8213	27.9102	28.3906	15.8007	15.918	15.918	16.5234	34.2344	16.5352
sample-2-11_sorted.sam.cleaned.sam	cram-3.1-normal	8	8.95	38.71	0.0979427	0.423616	213.246	3.12891	133.109	439.459	426.717	335.965	417.008	523.764	841.094	793.77
sample-2-11_sorted.sam.cleaned.sam	deez	8	150.62	393.95	1.64828	4.31112	1987.8	1590.77	1781.3	1985.33	6230.16	5975.51	6887.03	7056.38	7630.76	7490.03
sample-2-11_sorted.sam.cleaned.sam	genie_la	8	262.38	300.5	2.87131	3.28847	3142.59	2646.4	3205.3	3800.5	2222.29	1214.43	2098.2	3153.37	4991.25	4515.5
sample-2-11_sorted.sam.cleaned.sam	genie_ref	8	311.84	329.8	3.41256	3.6091	3663.95	3171.04	3819.68	4322.46	2702.12	1801.42	2650.44	3614.49	5523.38	4970.9
sample-2-11_sorted.sam.cleaned.sam	genozip	8	62.67	83.77	0.685817	0.916721	1731.13	1704.4	1761.67	1837.07	1607.87	1602.5	1684.65	1777.84	2927.49	1875.71

## Sheet: Access Unit Size
blocksize	mode	compressed_size
131072	ref	9665204
65536	ref	9703279
32768	ref	9738538
16384	ref	9870410
8192	ref	10080704
4096	ref	10394846
2048	ref	10829919
1024	ref	11489379
512	ref	12550982
256	ref	14280783
131072	la	15395162
65536	la	15433176
32768	la	15468377
16384	la	15600343
8192	la	15810812
4096	la	16125686
2048	la	16562094
1024	la	17224208
512	la	18290484
256	la	20030613
131072	ll	15770936
65536	ll	15830857
32768	ll	15927182
16384	ll	16092792
8192	ll	16342122
4096	ll	16675613
2048	ll	17107955
1024	ll	17701065
512	ll	18627125
256	ll	20142604
131072	ga	15985414
65536	ga	16042215
32768	ga	16137436
16384	ga	16295720
8192	ga	16569745
4096	ga	16939328
2048	ga	17422681
1024	ga	18096183
512	ga	19136855
256	ga	20897911

## Sheet: Global vs. Local Param. Optimiz
File	Local	Global	Ratio
fastq_illumina_ll	70092398	70160007	1.00096
fastq_illumina_ga	157331725	157552232	1.0014
fastq_novaseq_ll	55909170	55927424	1.00033
fastq_novaseq_ga	50476217	50595832	1.00237
sam_illumina_la	109425305	109557150	1.0012
sam_illumina_ref	101174649	101275082	1.00099
sam_novaseq_la	44190804	44338928	1.00335
sam_novaseq_ref	37329463	37440621	1.00298
